# Supplementary material for: Structural basis of Spliced Leader RNA recognition by the Trypanosoma brucei cap-binding complex
Source: Nat Commun. 2025 Jan 15;16:685. doi: 10.1038/s41467-024-55373-w (PMC11735809; doi:10.1038/s41467-024-55373-w)
Supplement: Supplementary file 4 — Source_Data [file 41467_2024_55373_MOESM4_ESM.xlsx]

## Sheet: Figure 1F
Saxs data			Sample description: chromixs dimer															Sample description: chromixs tetramer
			Sample: chromixs c= unknown mg/ml Code: chromixs													tetramer		Sample: chromixs c= unknown mg/ml Code: chromixs
	dimer		4.109244e-02 1.704186e+01 5.442703e+00															4.109244e-02 4.658323e+01 4.821392e+00
			4.623026e-02 9.852844e+00 2.742553e+00															4.623026e-02 2.882349e+01 2.428091e+00
			5.136809e-02 5.988302e+00 2.078929e+00															5.136809e-02 2.312686e+01 1.841801e+00
			5.650592e-02 8.881982e+00 1.687573e+00															5.650592e-02 1.916302e+01 1.495373e+00
			6.164375e-02 9.328098e+00 1.378639e+00															6.164375e-02 1.454193e+01 1.220250e+00
			6.678157e-02 9.378032e+00 1.144324e+00															6.678157e-02 1.208086e+01 1.012496e+00
			7.191940e-02 8.191685e+00 1.025157e+00															7.191940e-02 1.148651e+01 9.058702e-01
			7.705723e-02 8.977164e+00 8.786982e-01															7.705723e-02 9.538908e+00 7.751186e-01
			8.219506e-02 7.924794e+00 7.829246e-01															8.219506e-02 8.136702e+00 6.900897e-01
			8.733288e-02 1.018641e+01 6.906377e-01															8.733288e-02 8.196300e+00 6.087134e-01
			9.247071e-02 8.218866e+00 6.300904e-01															9.247071e-02 7.375212e+00 5.547773e-01
			9.760854e-02 8.537864e+00 5.694820e-01															9.760854e-02 6.528768e+00 5.007188e-01
			1.027464e-01 8.892647e+00 5.240300e-01															1.027464e-01 6.107536e+00 4.600419e-01
			1.078842e-01 8.517881e+00 4.835139e-01															1.078842e-01 5.275834e+00 4.240767e-01
			1.130220e-01 7.950989e+00 4.446407e-01															1.130220e-01 5.787114e+00 3.900583e-01
			1.181598e-01 7.884416e+00 4.101418e-01															1.181598e-01 5.798304e+00 3.597416e-01
			1.232977e-01 7.955811e+00 3.884840e-01															1.232977e-01 5.027660e+00 3.402747e-01
			1.284355e-01 7.857970e+00 3.683114e-01															1.284355e-01 4.970466e+00 3.221249e-01
			1.335733e-01 7.699442e+00 3.500082e-01															1.335733e-01 5.331518e+00 3.060253e-01
			1.387112e-01 7.966578e+00 3.301744e-01															1.387112e-01 5.158627e+00 2.889724e-01
			1.438490e-01 7.712320e+00 3.150345e-01															1.438490e-01 5.071230e+00 2.754571e-01
			1.489868e-01 7.551818e+00 3.044501e-01															1.489868e-01 4.876415e+00 2.659196e-01
			1.541246e-01 7.315620e+00 2.926246e-01															1.541246e-01 4.608316e+00 2.557777e-01
			1.592625e-01 7.745983e+00 2.809691e-01															1.592625e-01 4.128831e+00 2.449514e-01
			1.644003e-01 7.599876e+00 2.706769e-01															1.644003e-01 4.246879e+00 2.359845e-01
			1.695381e-01 7.720478e+00 2.606109e-01															1.695381e-01 4.852810e+00 2.275803e-01
			1.746760e-01 7.389604e+00 2.518253e-01															1.746760e-01 4.638356e+00 2.195984e-01
			1.798138e-01 7.408770e+00 2.464277e-01															1.798138e-01 4.377603e+00 2.151502e-01
			1.849516e-01 7.487180e+00 2.377573e-01															1.849516e-01 3.980491e+00 2.073546e-01
			1.900894e-01 7.095749e+00 2.360799e-01															1.900894e-01 4.129950e+00 2.054281e-01
			1.952273e-01 7.120143e+00 2.285781e-01															1.952273e-01 4.161796e+00 1.991257e-01
			2.003651e-01 6.763101e+00 2.207263e-01															2.003651e-01 4.193270e+00 1.922956e-01
			2.055029e-01 7.147857e+00 2.198630e-01															2.055029e-01 3.773310e+00 1.912918e-01
			2.106407e-01 7.077448e+00 2.132827e-01															2.106407e-01 3.696993e+00 1.854078e-01
			2.157786e-01 7.030593e+00 2.088148e-01															2.157786e-01 3.507691e+00 1.818189e-01
			2.209164e-01 7.043319e+00 2.055383e-01															2.209164e-01 3.682071e+00 1.790256e-01
			2.260542e-01 7.368444e+00 2.007063e-01															2.260542e-01 3.423969e+00 1.747374e-01
			2.311921e-01 7.172028e+00 1.970964e-01															2.311921e-01 3.432522e+00 1.716263e-01
			2.363299e-01 6.830112e+00 1.952325e-01															2.363299e-01 3.351682e+00 1.699313e-01
			2.414677e-01 6.594146e+00 1.928694e-01															2.414677e-01 3.302531e+00 1.677715e-01
			2.466055e-01 6.845248e+00 1.868060e-01															2.466055e-01 3.176321e+00 1.624521e-01
			2.517433e-01 6.825356e+00 1.857237e-01															2.517433e-01 3.155740e+00 1.616264e-01
			2.568812e-01 6.531651e+00 1.824071e-01															2.568812e-01 3.086693e+00 1.589049e-01
			2.620190e-01 6.699597e+00 1.793504e-01															2.620190e-01 3.160762e+00 1.561956e-01
			2.671568e-01 6.443886e+00 1.776217e-01															2.671568e-01 2.846595e+00 1.545881e-01
			2.722947e-01 6.423708e+00 1.770322e-01															2.722947e-01 2.642065e+00 1.539496e-01
			2.774325e-01 6.774326e+00 1.725184e-01															2.774325e-01 2.689281e+00 1.499301e-01
			2.825703e-01 6.364656e+00 1.723367e-01															2.825703e-01 2.945123e+00 1.499823e-01
			2.877082e-01 6.219439e+00 1.730148e-01															2.877082e-01 2.445424e+00 1.505844e-01
			2.928460e-01 6.322815e+00 1.739331e-01															2.928460e-01 2.421297e+00 1.512732e-01
			2.979838e-01 6.066506e+00 1.736112e-01															2.979838e-01 2.770640e+00 1.512176e-01
			3.031216e-01 5.958374e+00 1.720888e-01															3.031216e-01 2.487385e+00 1.498478e-01
			3.082595e-01 5.993637e+00 1.727716e-01															3.082595e-01 2.315491e+00 1.502575e-01
			3.133973e-01 5.551367e+00 1.736645e-01															3.133973e-01 2.310543e+00 1.512930e-01
			3.185351e-01 5.760343e+00 1.709123e-01															3.185351e-01 2.584011e+00 1.490682e-01
			3.236730e-01 5.526732e+00 1.721505e-01															3.236730e-01 2.287260e+00 1.496704e-01
			3.288108e-01 5.564517e+00 1.711318e-01															3.288108e-01 2.025441e+00 1.489383e-01
			3.339486e-01 5.669507e+00 1.693879e-01															3.339486e-01 2.232336e+00 1.474123e-01
			3.390864e-01 5.814200e+00 1.692005e-01															3.390864e-01 2.064312e+00 1.473025e-01
			3.442242e-01 5.130414e+00 1.677594e-01															3.442242e-01 2.179154e+00 1.462462e-01
			3.493621e-01 5.514377e+00 1.660745e-01															3.493621e-01 2.129350e+00 1.446329e-01
			3.544999e-01 5.465275e+00 1.609777e-01															3.544999e-01 2.089059e+00 1.403032e-01
			3.596377e-01 5.232398e+00 1.589027e-01															3.596377e-01 1.952052e+00 1.384619e-01
			3.647756e-01 5.107431e+00 1.572747e-01															3.647756e-01 1.807833e+00 1.369133e-01
			3.699134e-01 5.143179e+00 1.525392e-01															3.699134e-01 2.046631e+00 1.330093e-01
			3.750512e-01 5.078690e+00 1.537328e-01															3.750512e-01 1.735899e+00 1.341015e-01
			3.801891e-01 5.124166e+00 1.491136e-01															3.801891e-01 1.763098e+00 1.300757e-01
			3.853269e-01 4.766023e+00 1.482364e-01															3.853269e-01 1.721599e+00 1.292295e-01
			3.904647e-01 5.111286e+00 1.462567e-01															3.904647e-01 1.427484e+00 1.274403e-01
			3.956025e-01 4.711984e+00 1.445896e-01															3.956025e-01 1.606055e+00 1.261485e-01
			4.007404e-01 4.810281e+00 1.428756e-01															4.007404e-01 1.397250e+00 1.246583e-01
			4.058782e-01 4.570397e+00 1.422502e-01															4.058782e-01 1.454819e+00 1.241762e-01
			4.110160e-01 4.640662e+00 1.402275e-01															4.110160e-01 1.517587e+00 1.222470e-01
			4.161538e-01 4.602164e+00 1.394333e-01															4.161538e-01 1.469336e+00 1.217353e-01
			4.212917e-01 4.377277e+00 1.381258e-01															4.212917e-01 1.370857e+00 1.206072e-01
			4.264295e-01 4.452765e+00 1.370083e-01															4.264295e-01 1.251664e+00 1.195561e-01
			4.315673e-01 4.348996e+00 1.354824e-01															4.315673e-01 1.359392e+00 1.182362e-01
			4.367051e-01 4.274682e+00 1.344307e-01															4.367051e-01 1.441800e+00 1.173722e-01
			4.418430e-01 4.192258e+00 1.335144e-01															4.418430e-01 1.175306e+00 1.164854e-01
			4.469808e-01 3.846222e+00 1.325743e-01															4.469808e-01 1.274283e+00 1.157590e-01
			4.521186e-01 3.649023e+00 1.321437e-01															4.521186e-01 1.286463e+00 1.154581e-01
			4.572565e-01 3.736877e+00 1.313716e-01															4.572565e-01 1.113447e+00 1.148121e-01
			4.623943e-01 3.841034e+00 1.287138e-01															4.623943e-01 1.315073e+00 1.125167e-01
			4.675321e-01 3.643373e+00 1.310139e-01															4.675321e-01 1.168286e+00 1.145351e-01
			4.726699e-01 3.570540e+00 1.321603e-01															4.726699e-01 1.182489e+00 1.155146e-01
			4.778078e-01 3.511277e+00 1.331772e-01															4.778078e-01 1.163187e+00 1.164814e-01
			4.829456e-01 3.425220e+00 1.323440e-01															4.829456e-01 1.135628e+00 1.158498e-01
			4.880834e-01 3.288044e+00 1.326604e-01															4.880834e-01 9.776631e-01 1.161249e-01
			4.932213e-01 3.345011e+00 1.328234e-01															4.932213e-01 1.011485e+00 1.160940e-01
			4.983591e-01 3.295415e+00 1.339758e-01															4.983591e-01 8.127107e-01 1.170608e-01
			5.034969e-01 3.327255e+00 1.324435e-01															5.034969e-01 1.037458e+00 1.158480e-01
			5.086347e-01 3.062914e+00 1.342505e-01															5.086347e-01 1.053326e+00 1.174036e-01
			5.137725e-01 3.152447e+00 1.324387e-01															5.137725e-01 7.742847e-01 1.159891e-01
			5.189104e-01 3.030683e+00 1.330728e-01															5.189104e-01 1.036708e+00 1.164387e-01
			5.240482e-01 2.846959e+00 1.321457e-01															5.240482e-01 8.358727e-01 1.156780e-01
			5.291861e-01 2.631104e+00 1.323309e-01															5.291861e-01 8.069734e-01 1.157224e-01
			5.343239e-01 2.892206e+00 1.288356e-01															5.343239e-01 8.301646e-01 1.128592e-01
			5.394617e-01 2.530283e+00 1.271929e-01															5.394617e-01 9.597308e-01 1.114910e-01
			5.445995e-01 2.764507e+00 1.256515e-01															5.445995e-01 8.621542e-01 1.101155e-01
			5.497373e-01 2.648090e+00 1.250460e-01															5.497373e-01 7.949734e-01 1.095396e-01
			5.548752e-01 2.509425e+00 1.231853e-01															5.548752e-01 7.277396e-01 1.079105e-01
			5.600130e-01 2.398169e+00 1.230962e-01															5.600130e-01 6.767817e-01 1.078349e-01
			5.651509e-01 2.273375e+00 1.210128e-01															5.651509e-01 8.635639e-01 1.060973e-01
			5.702887e-01 2.516765e+00 1.202213e-01															5.702887e-01 6.815795e-01 1.053451e-01
			5.754265e-01 2.275161e+00 1.191647e-01															5.754265e-01 5.534290e-01 1.044132e-01
			5.805643e-01 2.221059e+00 1.192957e-01															5.805643e-01 7.991555e-01 1.045662e-01
			5.857021e-01 2.183746e+00 1.174293e-01															5.857021e-01 6.495559e-01 1.029249e-01
			5.908400e-01 2.082731e+00 1.179717e-01															5.908400e-01 6.803553e-01 1.033487e-01
			5.959778e-01 2.240251e+00 1.169716e-01															5.959778e-01 5.393749e-01 1.025379e-01
			6.011156e-01 1.904480e+00 1.160909e-01															6.011156e-01 6.754314e-01 1.018489e-01
			6.062534e-01 2.099125e+00 1.146430e-01															6.062534e-01 7.283331e-01 1.006495e-01
			6.113913e-01 1.840148e+00 1.147211e-01															6.113913e-01 6.945345e-01 1.007673e-01
			6.165291e-01 1.887196e+00 1.127111e-01															6.165291e-01 6.532299e-01 9.890383e-02
			6.216669e-01 1.940419e+00 1.138716e-01															6.216669e-01 6.264773e-01 9.989763e-02
			6.268048e-01 1.869997e+00 1.119818e-01															6.268048e-01 6.616172e-01 9.828654e-02
			6.319426e-01 1.796554e+00 1.121953e-01															6.319426e-01 5.544274e-01 9.848124e-02
			6.370804e-01 1.778435e+00 1.113622e-01															6.370804e-01 6.465860e-01 9.780922e-02
			6.422182e-01 1.710347e+00 1.117395e-01															6.422182e-01 4.508363e-01 9.803152e-02
			6.473561e-01 1.642541e+00 1.097790e-01															6.473561e-01 5.735174e-01 9.638383e-02
			6.524939e-01 1.705053e+00 1.100794e-01															6.524939e-01 5.454685e-01 9.666857e-02
			6.576318e-01 1.483973e+00 1.088198e-01															6.576318e-01 4.459565e-01 9.554897e-02
			6.627696e-01 1.257674e+00 1.082948e-01															6.627696e-01 5.506667e-01 9.514705e-02
			6.679074e-01 1.450795e+00 1.080615e-01															6.679074e-01 4.292241e-01 9.489945e-02
			6.730452e-01 1.436000e+00 1.078089e-01															6.730452e-01 5.811819e-01 9.471521e-02
			6.781830e-01 1.282594e+00 1.079192e-01															6.781830e-01 3.659977e-01 9.476242e-02
			6.833209e-01 1.315855e+00 1.097775e-01															6.833209e-01 4.534639e-01 9.644512e-02
			6.884587e-01 1.246037e+00 1.095758e-01															6.884587e-01 4.746354e-01 9.631253e-02
			6.935965e-01 1.244011e+00 1.096155e-01															6.935965e-01 4.401690e-01 9.639111e-02
			6.987343e-01 1.071413e+00 1.095925e-01															6.987343e-01 4.926400e-01 9.630539e-02
			7.038721e-01 1.019553e+00 1.102266e-01															7.038721e-01 4.662314e-01 9.691050e-02
			7.090100e-01 1.066754e+00 1.073018e-01															7.090100e-01 2.619527e-01 9.420390e-02
			7.141478e-01 8.683549e-01 1.069103e-01															7.141478e-01 2.668214e-01 9.397431e-02
			7.192857e-01 1.164937e+00 1.058168e-01															7.192857e-01 4.833773e-01 9.298074e-02
			7.244235e-01 1.109832e+00 1.054327e-01															7.244235e-01 4.787848e-01 9.273099e-02
			7.295613e-01 9.044518e-01 1.041794e-01															7.295613e-01 5.346767e-01 9.167962e-02
			7.346991e-01 9.109852e-01 1.043522e-01															7.346991e-01 3.355953e-01 9.173478e-02
			7.398370e-01 8.729473e-01 1.031968e-01															7.398370e-01 4.294885e-01 9.074378e-02
			7.449748e-01 9.921479e-01 1.025853e-01															7.449748e-01 3.400387e-01 9.021334e-02
			7.501126e-01 7.775898e-01 1.017057e-01															7.501126e-01 4.118104e-01 8.944302e-02
			7.552505e-01 5.956544e-01 1.009520e-01															7.552505e-01 3.299819e-01 8.875976e-02
			7.603883e-01 8.874527e-01 1.003311e-01															7.603883e-01 3.507799e-01 8.823480e-02
			7.655261e-01 7.966494e-01 1.007727e-01															7.655261e-01 3.041466e-01 8.859253e-02
			7.706639e-01 8.092796e-01 9.976411e-02															7.706639e-01 4.589409e-01 8.774161e-02
			7.758018e-01 8.312332e-01 1.002599e-01															7.758018e-01 2.078349e-01 8.819796e-02
			7.809396e-01 7.206993e-01 9.936296e-02															7.809396e-01 3.086715e-01 8.745464e-02
			7.860774e-01 6.487992e-01 9.941568e-02															7.860774e-01 5.080383e-01 8.750370e-02
			7.912152e-01 6.592745e-01 9.900152e-02															7.912152e-01 3.663474e-01 8.712103e-02
			7.963530e-01 7.645465e-01 9.835076e-02															7.963530e-01 2.963283e-01 8.653852e-02
			8.014909e-01 5.662523e-01 9.774095e-02															8.014909e-01 3.650551e-01 8.601742e-02
			8.066287e-01 5.150294e-01 9.735323e-02															8.066287e-01 3.247314e-01 8.571553e-02
			8.117666e-01 5.630817e-01 9.715394e-02															8.117666e-01 3.091093e-01 8.553153e-02
			8.169044e-01 4.617555e-01 9.677948e-02															8.169044e-01 3.445370e-01 8.521808e-02
			8.220422e-01 3.848798e-01 9.661896e-02															8.220422e-01 3.372730e-01 8.500705e-02
			8.271800e-01 5.331206e-01 9.649047e-02															8.271800e-01 3.142284e-01 8.494711e-02
			8.323179e-01 6.449537e-01 9.517317e-02															8.323179e-01 3.290606e-01 8.376063e-02
			8.374557e-01 3.512443e-01 9.516430e-02															8.374557e-01 2.871583e-01 8.377871e-02
			8.425935e-01 4.068771e-01 9.451937e-02															8.425935e-01 3.905567e-01 8.323843e-02
			8.477314e-01 3.360436e-01 9.396029e-02															8.477314e-01 1.528584e-01 8.274100e-02
			8.528692e-01 4.523371e-01 9.371401e-02															8.528692e-01 2.210740e-01 8.250559e-02
			8.580070e-01 4.677293e-01 9.384445e-02															8.580070e-01 2.647179e-01 8.266924e-02
			8.631448e-01 5.759651e-01 9.316294e-02															8.631448e-01 2.794359e-01 8.198761e-02
			8.682827e-01 3.747827e-01 9.347724e-02															8.682827e-01 1.432075e-01 8.231477e-02
			8.734205e-01 5.564004e-01 9.292073e-02															8.734205e-01 3.663618e-01 8.181098e-02
			8.785583e-01 3.091041e-01 9.258864e-02															8.785583e-01 2.794795e-01 8.156217e-02
			8.836961e-01 3.692588e-01 9.233506e-02															8.836961e-01 2.861406e-01 8.134829e-02
			8.888339e-01 3.685509e-01 9.178427e-02															8.888339e-01 4.190189e-01 8.086664e-02
			8.939718e-01 2.951210e-01 9.129001e-02															8.939718e-01 2.130114e-01 8.033762e-02
			8.991096e-01 2.504806e-01 9.189516e-02															8.991096e-01 2.045345e-01 8.094812e-02
			9.042475e-01 2.461138e-01 9.129824e-02															9.042475e-01 3.010484e-01 8.041424e-02
			9.093853e-01 2.659683e-01 9.148915e-02															9.093853e-01 3.172261e-01 8.063345e-02
			9.145231e-01 3.703654e-01 9.096162e-02															9.145231e-01 4.644582e-01 8.009728e-02
			9.196609e-01 2.283310e-01 9.046664e-02															9.196609e-01 2.127693e-01 7.971152e-02
			9.247987e-01 1.518452e-01 9.043107e-02															9.247987e-01 1.637915e-01 7.960103e-02
			9.299366e-01 1.630311e-01 8.986953e-02															9.299366e-01 1.897842e-01 7.915519e-02
			9.350744e-01 2.857245e-01 8.964501e-02															9.350744e-01 1.114514e-01 7.893580e-02
			9.402122e-01 2.596893e-01 8.917163e-02															9.402122e-01 2.805183e-01 7.855020e-02
			9.453501e-01 2.540771e-01 8.892619e-02															9.453501e-01 3.233230e-01 7.835593e-02
			9.504879e-01 2.785229e-01 8.882183e-02															9.504879e-01 2.011457e-01 7.822303e-02
			9.556257e-01 3.048468e-01 8.913637e-02															9.556257e-01 1.869795e-01 7.852653e-02
			9.607636e-01 1.589031e-01 8.988056e-02															9.607636e-01 1.762084e-01 7.915186e-02
			9.659014e-01 1.153849e-01 8.997546e-02															9.659014e-01 2.439975e-01 7.924017e-02
			9.710392e-01 3.129455e-01 9.069688e-02															9.710392e-01 1.462674e-01 7.991928e-02
			9.761770e-01 2.445650e-01 9.113568e-02															9.761770e-01 1.408237e-01 8.029141e-02
			9.813148e-01 1.289258e-01 9.191796e-02															9.813148e-01 1.150583e-01 8.102178e-02
			9.864527e-01 8.691290e-02 9.153010e-02															9.864527e-01 2.473364e-01 8.062616e-02
			9.915905e-01 1.461237e-01 9.206959e-02															9.915905e-01 2.223244e-01 8.114998e-02
			9.967284e-01 1.477728e-01 9.167988e-02															9.967284e-01 2.473824e-01 8.080748e-02
			1.001866e+00 2.041905e-01 9.153181e-02															1.001866e+00 2.650372e-01 8.059742e-02
			1.007004e+00 2.228385e-01 9.181867e-02															1.007004e+00 8.555920e-02 8.086382e-02
			1.012142e+00 2.728637e-01 9.185778e-02															1.012142e+00 2.828754e-01 8.086467e-02
			1.017280e+00 3.086782e-01 9.156760e-02															1.017280e+00 2.289580e-01 8.066776e-02
			1.022417e+00 1.801691e-01 9.174026e-02															1.022417e+00 3.224636e-01 8.085146e-02
			1.027555e+00 9.886681e-02 9.137050e-02															1.027555e+00 1.353712e-01 8.047131e-02
			1.032693e+00 3.310324e-01 9.186035e-02															1.032693e+00 1.944334e-01 8.088435e-02
			1.037831e+00 1.110700e-01 9.135723e-02															1.037831e+00 2.326704e-01 8.046666e-02
			1.042969e+00 -4.538649e-02 9.198059e-02															1.042969e+00 2.024318e-01 8.104236e-02
			1.048107e+00 1.514537e-01 9.168831e-02															1.048107e+00 2.110983e-01 8.077346e-02
			1.053244e+00 1.497783e-01 9.184111e-02															1.053244e+00 2.470566e-01 8.096989e-02
			1.058382e+00 -3.333641e-02 9.139607e-02															1.058382e+00 1.306911e-01 8.057810e-02
			1.063520e+00 -5.739233e-02 9.123810e-02															1.063520e+00 9.130226e-02 8.037213e-02
			1.068658e+00 9.320614e-03 9.176097e-02															1.068658e+00 2.779259e-01 8.080793e-02
			1.073796e+00 6.341861e-03 9.123388e-02															1.073796e+00 1.158063e-01 8.037154e-02
			1.078934e+00 2.638450e-01 9.080322e-02															1.078934e+00 9.668143e-02 7.997130e-02
			1.084071e+00 4.565452e-02 9.149462e-02															1.084071e+00 8.076896e-02 8.060644e-02
			1.089209e+00 9.079575e-02 9.123912e-02															1.089209e+00 1.577231e-01 8.037445e-02
			1.094347e+00 1.154643e-01 9.145978e-02															1.094347e+00 1.419853e-01 8.050706e-02
			1.099485e+00 -7.549770e-03 9.125688e-02															1.099485e+00 1.371640e-01 8.036387e-02
			1.104623e+00 4.831383e-02 9.233987e-02															1.104623e+00 9.203196e-02 8.138118e-02
			1.109761e+00 2.402947e-01 9.318450e-02															1.109761e+00 1.890870e-01 8.216065e-02
			1.114898e+00 -4.841560e-03 9.407730e-02															1.114898e+00 1.326333e-01 8.282138e-02
			1.120036e+00 2.462388e-01 9.428271e-02															1.120036e+00 1.919003e-02 8.303031e-02
			1.125174e+00 1.229661e-01 9.468138e-02															1.125174e+00 2.597799e-01 8.347508e-02
			1.130312e+00 7.764965e-03 9.474794e-02															1.130312e+00 2.745875e-01 8.346417e-02
			1.135450e+00 4.366970e-02 9.524497e-02															1.135450e+00 2.548944e-01 8.391968e-02
			1.140587e+00 7.814713e-02 9.535698e-02															1.140587e+00 2.836428e-01 8.405243e-02
			1.145725e+00 1.056695e-01 9.499879e-02															1.145725e+00 1.590427e-01 8.372941e-02
			1.150863e+00 5.884022e-02 9.477606e-02															1.150863e+00 2.887381e-01 8.351169e-02
			1.156001e+00 7.649752e-02 9.484155e-02															1.156001e+00 7.436450e-02 8.357088e-02
			1.161139e+00 1.147959e-01 9.504083e-02															1.161139e+00 2.858459e-01 8.379832e-02
			1.166277e+00 1.944188e-01 9.520213e-02															1.166277e+00 2.655238e-01 8.387129e-02
			1.171414e+00 7.305363e-02 9.269827e-02															1.171414e+00 3.290108e-01 8.162741e-02
			1.176552e+00 1.981533e-01 9.279619e-02															1.176552e+00 3.157015e-01 8.182375e-02
			1.181690e+00 1.889503e-01 9.268800e-02															1.181690e+00 2.156750e-01 8.167591e-02
			1.186828e+00 -1.454344e-01 9.202972e-02															1.186828e+00 2.829129e-01 8.108256e-02
			1.191966e+00 -2.227848e-02 9.201102e-02															1.191966e+00 1.644297e-01 8.104973e-02
			1.197104e+00 1.864344e-01 9.157088e-02															1.197104e+00 7.199999e-03 8.072789e-02
			1.202241e+00 1.388475e-02 9.088427e-02															1.202241e+00 2.041602e-01 8.011278e-02
			1.207379e+00 4.879061e-02 9.151510e-02															1.207379e+00 1.842923e-01 8.063674e-02
			1.212517e+00 7.139372e-02 9.167890e-02															1.212517e+00 1.421507e-01 8.079345e-02
			1.217655e+00 1.796431e-01 9.122309e-02															1.217655e+00 1.640745e-02 8.035406e-02
			1.222793e+00 1.261531e-01 9.221789e-02															1.222793e+00 3.039087e-01 8.133494e-02
			1.227931e+00 3.094879e-02 9.229226e-02															1.227931e+00 2.023208e-01 8.134266e-02
			1.233068e+00 1.118908e-01 9.108814e-02															1.233068e+00 1.499314e-01 8.026499e-02
			1.238206e+00 4.292140e-02 9.229990e-02															1.238206e+00 1.165842e-01 8.134834e-02
			1.243344e+00 1.194817e-01 9.152795e-02															1.243344e+00 4.333494e-02 8.064032e-02
			1.248482e+00 1.593562e-01 9.136099e-02															1.248482e+00 2.224139e-01 8.054207e-02
			1.253620e+00 1.221054e-01 9.209962e-02															1.253620e+00 1.440483e-01 8.112482e-02
			1.258758e+00 2.426146e-01 9.165778e-02															1.258758e+00 2.307266e-01 8.080398e-02
			1.263895e+00 7.887800e-02 9.148647e-02															1.263895e+00 2.318002e-01 8.062560e-02
			1.269033e+00 -9.706100e-02 9.179309e-02															1.269033e+00 3.310345e-01 8.091295e-02
			1.274171e+00 2.331080e-03 9.225926e-02															1.274171e+00 8.504601e-02 8.133619e-02
			1.279309e+00 -7.102475e-02 9.135173e-02															1.279309e+00 1.228351e-01 8.045573e-02
			1.284447e+00 7.885572e-03 9.290451e-02															1.284447e+00 1.010046e-01 8.187544e-02
			1.289585e+00 3.485804e-02 9.353124e-02															1.289585e+00 2.821790e-01 8.240124e-02
			1.294722e+00 1.531667e-01 9.449769e-02															1.294722e+00 3.652192e-01 8.327575e-02
			1.299860e+00 6.489087e-02 9.527015e-02															1.299860e+00 2.085670e-01 8.397187e-02
			1.304998e+00 5.362572e-02 9.489688e-02															1.304998e+00 1.658878e-01 8.362782e-02
			1.310136e+00 1.068158e-01 9.569204e-02															1.310136e+00 2.318703e-01 8.432060e-02
			1.315274e+00 1.394274e-01 9.680891e-02															1.315274e+00 2.076908e-01 8.530028e-02
			1.320411e+00 -1.394660e-02 9.644085e-02															1.320411e+00 1.729986e-01 8.494443e-02
			1.325549e+00 7.860373e-02 9.689521e-02															1.325549e+00 1.604477e-01 8.538934e-02
			1.330687e+00 -8.007754e-02 9.777987e-02															1.330687e+00 3.035543e-01 8.615027e-02
			1.335825e+00 1.442437e-01 9.750758e-02															1.335825e+00 1.347042e-01 8.591160e-02
			1.340963e+00 5.831858e-02 9.814574e-02															1.340963e+00 1.441421e-01 8.648392e-02
			1.346101e+00 7.449305e-02 9.834284e-02															1.346101e+00 2.082806e-01 8.663992e-02
			1.351238e+00 4.536090e-02 9.641690e-02															1.351238e+00 1.867769e-01 8.496206e-02
			1.356376e+00 1.312416e-01 9.629037e-02															1.356376e+00 2.874088e-01 8.489030e-02
			1.361514e+00 1.266125e-01 9.630186e-02															1.361514e+00 3.573516e-01 8.486638e-02
			1.366652e+00 4.121331e-02 9.554743e-02															1.366652e+00 7.749827e-02 8.414821e-02
			1.371790e+00 1.822108e-01 9.457549e-02															1.371790e+00 1.244226e-01 8.333419e-02
			1.376928e+00 4.202248e-02 9.464016e-02															1.376928e+00 2.334669e-01 8.341447e-02
			1.382065e+00 -6.877153e-04 9.422903e-02															1.382065e+00 3.889948e-02 8.300101e-02
			1.387203e+00 2.610641e-02 9.395334e-02															1.387203e+00 8.523577e-02 8.280120e-02
			1.392341e+00 -1.861174e-01 9.431869e-02															1.392341e+00 2.365455e-01 8.314071e-02
			1.397479e+00 -3.260589e-02 9.338392e-02															1.397479e+00 1.130811e-01 8.227355e-02
			1.402617e+00 -6.252947e-02 9.323557e-02															1.402617e+00 2.074424e-01 8.216297e-02
			1.407755e+00 1.584955e-03 9.435775e-02															1.407755e+00 8.194600e-02 8.312145e-02
			1.412892e+00 1.059416e-01 9.333861e-02															1.412892e+00 3.466168e-01 8.230355e-02
			1.418030e+00 4.220935e-03 9.284634e-02															1.418030e+00 7.765200e-02 8.179170e-02
			1.423168e+00 2.492447e-02 9.299955e-02															1.423168e+00 5.777146e-02 8.193782e-02
			1.428306e+00 1.420857e-02 9.285897e-02															1.428306e+00 8.489054e-02 8.181508e-02
			1.433444e+00 -3.475801e-02 9.248794e-02															1.433444e+00 1.152842e-01 8.147097e-02
			1.438581e+00 -3.688280e-02 9.271993e-02															1.438581e+00 2.449692e-01 8.171446e-02
			1.443719e+00 1.152235e-01 9.239144e-02															1.443719e+00 1.433486e-01 8.140149e-02
			1.448857e+00 5.267189e-02 9.213399e-02															1.448857e+00 2.096669e-01 8.119089e-02
			1.453995e+00 -3.541966e-02 9.302493e-02															1.453995e+00 8.754298e-02 8.195203e-02
			1.459133e+00 1.037927e-01 9.165012e-02															1.459133e+00 2.849991e-01 8.074819e-02
			1.464271e+00 1.102488e-01 9.186940e-02															1.464271e+00 2.817883e-01 8.090911e-02
			1.469409e+00 1.007174e-01 9.178098e-02															1.469409e+00 3.121434e-01 8.091139e-02
			1.474546e+00 1.072409e-01 9.129740e-02															1.474546e+00 1.844506e-01 8.047142e-02
			1.479684e+00 7.067104e-02 9.138311e-02															1.479684e+00 1.765796e-01 8.047026e-02
			1.484822e+00 1.991525e-01 9.159114e-02															1.484822e+00 8.777328e-02 8.071436e-02
			1.489960e+00 6.237727e-02 9.098997e-02															1.489960e+00 2.862184e-01 8.024009e-02
			1.495098e+00 1.805829e-01 9.088791e-02															1.495098e+00 8.150242e-02 8.011027e-02
			1.500235e+00 9.325214e-02 9.190794e-02															1.500235e+00 3.058904e-02 8.101632e-02
			1.505373e+00 1.789336e-01 9.095213e-02															1.505373e+00 2.231478e-01 8.012519e-02
			1.510511e+00 1.314366e-01 9.059338e-02															1.510511e+00 2.502469e-01 7.976466e-02
			1.515649e+00 -5.320916e-02 9.104756e-02															1.515649e+00 1.361402e-01 8.024060e-02
			1.520787e+00 9.812335e-02 9.066854e-02															1.520787e+00 2.808012e-01 7.997271e-02
			1.525925e+00 6.726706e-02 9.074587e-02															1.525925e+00 2.693450e-01 7.996453e-02
			1.531062e+00 -1.057101e-01 9.119481e-02															1.531062e+00 1.555193e-01 8.035013e-02
			1.536200e+00 1.690962e-01 9.031141e-02															1.536200e+00 5.175811e-02 7.952718e-02
			1.541338e+00 -6.048127e-02 9.038940e-02															1.541338e+00 9.506120e-02 7.961968e-02
			1.546476e+00 1.518791e-01 9.100582e-02															1.546476e+00 1.510763e-01 8.018128e-02
			1.551614e+00 -7.322605e-02 9.070411e-02															1.551614e+00 9.163263e-02 7.994454e-02
			1.556751e+00 -1.804072e-01 8.979850e-02															1.556751e+00 6.335077e-02 7.910653e-02
			1.561889e+00 -2.111085e-02 9.061041e-02															1.561889e+00 4.530071e-02 7.979295e-02
			1.567027e+00 5.579087e-02 8.990447e-02															1.567027e+00 1.370057e-01 7.922877e-02
			1.572165e+00 9.226792e-02 8.974897e-02															1.572165e+00 2.007968e-01 7.908869e-02
			1.577303e+00 -7.187154e-02 9.043545e-02															1.577303e+00 2.390790e-01 7.970585e-02
			1.582441e+00 4.286521e-02 8.967254e-02															1.582441e+00 1.314394e-01 7.900056e-02
			1.587579e+00 4.222625e-02 9.001062e-02															1.587579e+00 1.487263e-01 7.933591e-02
			1.592716e+00 3.479266e-02 8.990447e-02															1.592716e+00 2.553275e-01 7.922158e-02
			1.597854e+00 4.897982e-02 8.965082e-02															1.597854e+00 3.079687e-01 7.900623e-02
			1.602992e+00 8.894731e-02 8.939867e-02															1.602992e+00 1.390615e-01 7.874883e-02
			1.608130e+00 1.340113e-02 8.966776e-02															1.608130e+00 1.856532e-01 7.900957e-02
			1.613268e+00 1.258834e-01 8.916405e-02															1.613268e+00 1.770493e-01 7.856222e-02
			1.618405e+00 -8.304848e-02 8.926104e-02															1.618405e+00 8.896321e-02 7.865787e-02
			1.623543e+00 -5.322016e-02 8.946600e-02															1.623543e+00 9.293856e-02 7.884970e-02
			1.628681e+00 1.368218e-01 8.895133e-02															1.628681e+00 1.207339e-01 7.838160e-02
			1.633819e+00 1.356929e-02 8.879369e-02															1.633819e+00 5.909112e-02 7.824821e-02
			1.638957e+00 2.927750e-02 8.975347e-02															1.638957e+00 3.089708e-01 7.906789e-02
			1.644095e+00 1.024260e-01 8.868774e-02															1.644095e+00 1.397654e-01 7.815722e-02
			1.649232e+00 2.624171e-02 8.873663e-02															1.649232e+00 2.136879e-01 7.816068e-02
			1.654370e+00 1.224437e-02 8.873515e-02															1.654370e+00 1.968598e-01 7.818911e-02
			1.659508e+00 3.846700e-02 8.876681e-02															1.659508e+00 2.063371e-01 7.818900e-02
			1.664646e+00 -5.380774e-03 8.858905e-02															1.664646e+00 -2.586843e-03 7.804424e-02
			1.669784e+00 -1.703145e-01 8.892802e-02															1.669784e+00 1.858746e-01 7.830019e-02
			1.674922e+00 3.431581e-02 8.848984e-02															1.674922e+00 1.080156e-01 7.796481e-02
			1.680059e+00 2.235310e-03 8.862647e-02															1.680059e+00 2.830954e-01 7.811888e-02
			1.685197e+00 3.974867e-02 8.865204e-02															1.685197e+00 1.015056e-01 7.809950e-02
			1.690335e+00 8.874579e-03 8.891277e-02															1.690335e+00 2.459261e-01 7.833261e-02
			1.695473e+00 2.366681e-02 8.784803e-02															1.695473e+00 2.193315e-01 7.746336e-02
			1.700611e+00 -1.724497e-02 8.851252e-02															1.700611e+00 2.059746e-01 7.801668e-02
			1.705749e+00 6.308368e-02 8.800317e-02															1.705749e+00 1.337189e-01 7.751281e-02
			1.710886e+00 -8.188317e-02 8.811237e-02															1.710886e+00 1.880186e-01 7.764700e-02
			1.716024e+00 7.347946e-02 8.838989e-02															1.716024e+00 -3.883751e-03 7.783928e-02
			1.721162e+00 8.932382e-02 8.787389e-02															1.721162e+00 2.189362e-01 7.743735e-02
			1.726300e+00 -1.820755e-02 8.796696e-02															1.726300e+00 1.641376e-01 7.753186e-02
			1.731438e+00 1.690275e-02 8.794902e-02															1.731438e+00 1.226106e-01 7.746277e-02
			1.736575e+00 6.505842e-02 8.751608e-02															1.736575e+00 2.439499e-01 7.707383e-02
			1.741713e+00 7.809846e-02 8.745647e-02															1.741713e+00 2.982639e-01 7.709051e-02
			1.746851e+00 1.393786e-01 8.794418e-02															1.746851e+00 2.157804e-01 7.748925e-02
			1.751989e+00 2.373906e-03 8.731268e-02															1.751989e+00 1.892316e-01 7.697298e-02
			1.757127e+00 -1.245116e-01 8.724803e-02															1.757127e+00 9.977147e-02 7.685858e-02
			1.762265e+00 -6.592964e-02 8.777968e-02															1.762265e+00 7.767483e-02 7.733430e-02
			1.767402e+00 -4.284572e-02 8.719030e-02															1.767402e+00 1.112219e-01 7.683941e-02
			1.772540e+00 -1.710265e-02 8.729670e-02															1.772540e+00 2.622351e-01 7.698455e-02
			1.777678e+00 -5.807163e-04 8.699220e-02															1.777678e+00 2.625262e-01 7.668238e-02
			1.782816e+00 1.012928e-01 8.679350e-02															1.782816e+00 1.898981e-01 7.650325e-02
			1.787954e+00 -4.227450e-02 8.633847e-02															1.787954e+00 2.065555e-01 7.608468e-02
			1.793092e+00 8.691804e-02 8.673287e-02															1.793092e+00 1.555474e-01 7.640843e-02
			1.798229e+00 -1.407411e-02 8.629797e-02															1.798229e+00 1.828113e-01 7.606334e-02
			1.803367e+00 1.242238e-02 8.613564e-02															1.803367e+00 1.353661e-01 7.592665e-02
			1.808505e+00 -2.326823e-01 8.653416e-02															1.808505e+00 1.291265e-01 7.623934e-02
			1.813643e+00 -1.341368e-01 8.627247e-02															1.813643e+00 1.741477e-01 7.598503e-02
			1.818781e+00 4.630848e-02 8.585313e-02															1.818781e+00 1.817226e-01 7.564124e-02
			1.823919e+00 3.655562e-02 8.651620e-02															1.823919e+00 2.631016e-01 7.625934e-02
			1.829056e+00 9.474549e-02 8.585118e-02															1.829056e+00 1.133130e-01 7.564525e-02
			1.834194e+00 7.046886e-02 8.579897e-02															1.834194e+00 1.887349e-01 7.562618e-02
			1.839332e+00 6.351182e-02 8.609746e-02															1.839332e+00 1.730916e-01 7.587943e-02
			1.844470e+00 6.256988e-02 8.561663e-02															1.844470e+00 2.212888e-01 7.543223e-02
			1.849608e+00 1.235750e-02 8.559899e-02															1.849608e+00 1.954531e-01 7.542564e-02
			1.854746e+00 9.950546e-02 8.634163e-02															1.854746e+00 1.681046e-01 7.609974e-02
			1.859883e+00 3.136902e-03 8.538960e-02															1.859883e+00 2.491864e-01 7.529101e-02
			1.865021e+00 -1.083602e-01 8.555426e-02															1.865021e+00 1.560959e-01 7.537230e-02
			1.870159e+00 7.615067e-02 8.558959e-02															1.870159e+00 1.367735e-01 7.540139e-02
			1.875297e+00 -1.463712e-01 8.582416e-02															1.875297e+00 8.392675e-02 7.560878e-02
			1.880435e+00 -9.831911e-02 8.525714e-02															1.880435e+00 1.434359e-01 7.509674e-02
			1.885572e+00 2.209639e-02 8.573110e-02															1.885572e+00 2.253135e-01 7.554696e-02
			1.890710e+00 -3.149819e-02 8.487209e-02															1.890710e+00 7.826271e-02 7.478516e-02
			1.895848e+00 6.933725e-02 8.527763e-02															1.895848e+00 9.922175e-02 7.513387e-02
			1.900986e+00 -4.080449e-02 8.554199e-02															1.900986e+00 1.316644e-01 7.538676e-02
			1.906124e+00 -4.127922e-02 8.559011e-02															1.906124e+00 1.953186e-01 7.541293e-02
			1.911262e+00 -3.032975e-02 8.477169e-02															1.911262e+00 1.412033e-01 7.470079e-02
			1.916399e+00 1.350169e-01 8.542825e-02															1.916399e+00 1.594012e-01 7.527443e-02
			1.921537e+00 -1.347915e-01 8.481192e-02															1.921537e+00 1.729934e-01 7.473939e-02
			1.926675e+00 -1.355059e-01 8.487100e-02															1.926675e+00 9.125264e-04 7.473547e-02
			1.931813e+00 -2.214313e-03 8.504856e-02															1.931813e+00 2.470650e-01 7.490556e-02
			1.936951e+00 9.257364e-02 8.489749e-02															1.936951e+00 1.509109e-01 7.478257e-02
			1.942089e+00 3.986776e-02 8.447848e-02															1.942089e+00 1.577509e-02 7.437073e-02
			1.947226e+00 4.521902e-02 8.515366e-02															1.947226e+00 1.079461e-01 7.499816e-02
			1.952364e+00 1.503151e-03 8.483907e-02															1.952364e+00 9.362193e-02 7.475755e-02
			1.957502e+00 5.353390e-02 8.451542e-02															1.957502e+00 3.552086e-01 7.451766e-02
			1.962640e+00 -6.445317e-03 8.506061e-02															1.962640e+00 1.059798e-01 7.494675e-02
			1.967778e+00 -7.068670e-02 8.411281e-02															1.967778e+00 1.121216e-01 7.413226e-02
			1.972916e+00 1.697749e-01 8.415885e-02															1.972916e+00 2.149156e-01 7.419510e-02
			1.978053e+00 5.915150e-02 8.479961e-02															1.978053e+00 1.110613e-01 7.471757e-02
			1.983191e+00 1.288181e-01 8.381670e-02															1.983191e+00 1.357391e-01 7.382335e-02
			1.988329e+00 9.756086e-03 8.446837e-02															1.988329e+00 1.705616e-01 7.441592e-02
			1.993467e+00 9.077421e-02 8.453310e-02															1.993467e+00 1.698519e-01 7.451207e-02
			1.998605e+00 -2.287632e-01 8.455102e-02															1.998605e+00 3.252640e-01 7.456299e-02
			2.003742e+00 3.081087e-02 8.380828e-02															2.003742e+00 1.115726e-01 7.386428e-02
			2.008880e+00 -8.962342e-02 8.404368e-02															2.008880e+00 1.647690e-01 7.405721e-02
			2.014018e+00 5.401229e-03 8.410538e-02															2.014018e+00 8.690700e-02 7.410022e-02
			2.019156e+00 5.938582e-02 8.373908e-02															2.019156e+00 1.162392e-01 7.378075e-02
			2.024294e+00 -7.025013e-02 8.422850e-02															2.024294e+00 2.086953e-01 7.418644e-02
			2.029432e+00 -8.728210e-02 8.362063e-02															2.029432e+00 9.345943e-02 7.367397e-02
			2.034570e+00 -3.234532e-02 8.359473e-02															2.034570e+00 6.096857e-02 7.366689e-02
			2.039707e+00 5.176136e-02 8.411625e-02															2.039707e+00 1.310978e-01 7.410880e-02
			2.044845e+00 2.173071e-02 8.410461e-02															2.044845e+00 9.597524e-02 7.407155e-02
			2.049983e+00 4.619730e-02 8.344254e-02															2.049983e+00 1.640446e-01 7.354294e-02
			2.055121e+00 8.355192e-02 8.345715e-02															2.055121e+00 3.710690e-02 7.352298e-02
			2.060259e+00 9.699490e-02 8.377814e-02															2.060259e+00 3.263693e-01 7.386144e-02
			2.065397e+00 3.366660e-03 8.313399e-02															2.065397e+00 2.089817e-01 7.325223e-02
			2.070534e+00 -5.291785e-02 8.358523e-02															2.070534e+00 3.403939e-01 7.366034e-02
			2.075672e+00 8.521878e-02 8.327446e-02															2.075672e+00 1.779434e-01 7.340643e-02
			2.080810e+00 1.096797e-01 8.315780e-02															2.080810e+00 1.851714e-01 7.326635e-02
			2.085948e+00 3.058032e-02 8.358197e-02															2.085948e+00 2.875960e-01 7.364690e-02
			2.091086e+00 1.016072e-02 8.387849e-02															2.091086e+00 1.096919e-01 7.390698e-02
			2.096223e+00 1.233722e-01 8.270346e-02															2.096223e+00 2.019558e-01 7.289004e-02
			2.101361e+00 -8.934906e-02 8.433119e-02															2.101361e+00 6.332009e-02 7.428676e-02
			2.106499e+00 -8.770761e-02 8.480492e-02															2.106499e+00 1.108002e-01 7.473560e-02
			2.111637e+00 -9.535397e-02 8.650635e-02															2.111637e+00 2.434184e-01 7.622616e-02
			2.116775e+00 1.049436e-02 8.668630e-02															2.116775e+00 2.448763e-01 7.638056e-02
			2.121912e+00 -3.080395e-02 8.720569e-02															2.121912e+00 1.721375e-01 7.681653e-02
			2.127050e+00 1.760592e-02 8.808703e-02															2.127050e+00 2.836792e-01 7.765467e-02
			2.132188e+00 -3.439093e-03 8.827208e-02															2.132188e+00 4.706692e-02 7.778601e-02
			2.137326e+00 -2.037050e-02 8.881050e-02															2.137326e+00 2.866807e-01 7.834028e-02
			2.142464e+00 1.476091e-01 8.915007e-02															2.142464e+00 2.934222e-01 7.859652e-02
			2.147602e+00 1.761251e-01 8.876474e-02															2.147602e+00 1.602406e-01 7.821380e-02
			2.152740e+00 -3.251303e-02 8.998607e-02															2.152740e+00 4.483679e-02 7.925965e-02
			2.157877e+00 -1.120506e-01 8.983570e-02															2.157877e+00 1.735186e-01 7.914637e-02
			2.163015e+00 -4.946701e-02 9.055297e-02															2.163015e+00 1.641241e-01 7.980046e-02
			2.168153e+00 6.437826e-02 8.853398e-02															2.168153e+00 5.491622e-02 7.797783e-02
			2.173291e+00 -1.748691e-01 8.783385e-02															2.173291e+00 9.067235e-02 7.741422e-02
			2.178429e+00 -9.207275e-02 8.750834e-02															2.178429e+00 1.365466e-01 7.707894e-02
			2.183567e+00 6.292234e-02 8.745211e-02															2.183567e+00 1.835343e-01 7.708893e-02
			2.188704e+00 -3.544039e-02 8.632432e-02															2.188704e+00 1.360021e-01 7.607199e-02
			2.193842e+00 2.145258e-02 8.611622e-02															2.193842e+00 3.242117e-02 7.588797e-02
			2.198980e+00 1.242172e-01 8.610823e-02															2.198980e+00 1.536862e-01 7.590538e-02
			2.204118e+00 2.957810e-02 8.576299e-02															2.204118e+00 1.175256e-01 7.555791e-02
			2.209256e+00 5.006724e-02 8.569518e-02															2.209256e+00 1.796339e-01 7.549402e-02
			2.214393e+00 4.602182e-02 8.532425e-02															2.214393e+00 1.252624e-01 7.522648e-02
			2.219531e+00 -1.704194e-02 8.491522e-02															2.219531e+00 5.665339e-02 7.482650e-02
			2.224669e+00 1.204513e-01 8.537657e-02															2.224669e+00 1.562015e-01 7.519902e-02
			2.229807e+00 5.836171e-02 8.520866e-02															2.229807e+00 1.136924e-01 7.513551e-02
			2.234945e+00 -8.952689e-02 8.465674e-02															2.234945e+00 3.346440e-03 7.457894e-02
			2.240083e+00 1.413297e-01 8.449899e-02															2.240083e+00 2.121542e-01 7.446450e-02
			2.245220e+00 -1.647499e-01 8.426715e-02															2.245220e+00 2.122855e-01 7.420382e-02
			2.250358e+00 2.937368e-02 8.434138e-02															2.250358e+00 1.256072e-01 7.432120e-02
			2.255496e+00 9.881226e-03 8.458224e-02															2.255496e+00 1.500418e-01 7.454103e-02
			2.260634e+00 5.327241e-02 8.400225e-02															2.260634e+00 1.781198e-01 7.403875e-02
			2.265772e+00 -1.513981e-01 8.418086e-02															2.265772e+00 -1.291636e-02 7.412655e-02
			2.270910e+00 -8.165924e-03 8.420787e-02															2.270910e+00 1.677352e-01 7.422723e-02
			2.276047e+00 -1.981151e-02 8.459496e-02															2.276047e+00 1.007154e-01 7.452792e-02
			2.281185e+00 1.222247e-01 8.380237e-02															2.281185e+00 2.686264e-01 7.386262e-02
			2.286323e+00 -3.887866e-02 8.368551e-02															2.286323e+00 2.724059e-01 7.378226e-02
			2.291461e+00 2.240991e-01 8.395138e-02															2.291461e+00 9.505082e-02 7.400527e-02
			2.296599e+00 1.167375e-01 8.381707e-02															2.296599e+00 1.343311e-01 7.384108e-02
			2.301737e+00 1.154656e-01 8.393280e-02															2.301737e+00 2.060629e-01 7.396269e-02
			2.306874e+00 -3.946221e-02 8.352696e-02															2.306874e+00 1.923912e-01 7.361893e-02
			2.312012e+00 1.248223e-01 8.373585e-02															2.312012e+00 8.526290e-02 7.377201e-02
			2.317150e+00 -1.028213e-01 8.389534e-02															2.317150e+00 6.933676e-02 7.395002e-02
			2.322288e+00 -4.089745e-02 8.339789e-02															2.322288e+00 1.640105e-01 7.348698e-02
			2.327426e+00 1.317662e-01 8.335880e-02															2.327426e+00 7.894195e-02 7.347343e-02
			2.332563e+00 1.465078e-01 8.301844e-02															2.332563e+00 4.515588e-02 7.314396e-02
			2.337701e+00 -2.994069e-02 8.323055e-02															2.337701e+00 2.200587e-01 7.333516e-02
			2.342839e+00 4.656501e-02 8.327201e-02															2.342839e+00 1.618165e-01 7.335743e-02
			2.347977e+00 -3.055254e-03 8.307298e-02															2.347977e+00 1.247391e-01 7.320264e-02
			2.353115e+00 5.341633e-02 8.290149e-02															2.353115e+00 1.873153e-01 7.307741e-02
			2.358253e+00 3.543003e-02 8.326982e-02															2.358253e+00 2.212246e-01 7.332888e-02
			2.363390e+00 -1.445698e-01 8.304580e-02															2.363390e+00 2.181992e-01 7.319340e-02
			2.368528e+00 1.319221e-01 8.310965e-02															2.368528e+00 1.643441e-01 7.324091e-02
			2.373666e+00 -6.910747e-02 8.275920e-02															2.373666e+00 1.965951e-02 7.291717e-02
			2.378804e+00 1.370245e-01 8.261089e-02															2.378804e+00 1.911911e-01 7.282248e-02
			2.383942e+00 3.871127e-02 8.266290e-02															2.383942e+00 2.165782e-01 7.285858e-02
			2.389080e+00 -6.427576e-02 8.272423e-02															2.389080e+00 1.174889e-01 7.290324e-02
			2.394217e+00 1.887836e-02 8.241590e-02															2.394217e+00 1.530048e-01 7.264807e-02
			2.399355e+00 -4.237120e-02 8.250725e-02															2.399355e+00 2.329426e-01 7.272618e-02
			2.404493e+00 4.841891e-02 8.252670e-02															2.404493e+00 9.849853e-02 7.269406e-02
			2.409631e+00 6.669756e-02 8.258985e-02															2.409631e+00 5.924376e-03 7.269557e-02
			2.414769e+00 -2.580612e-02 8.221991e-02															2.414769e+00 8.651494e-02 7.242838e-02
			2.419907e+00 9.823545e-03 8.227733e-02															2.419907e+00 1.807549e-01 7.252972e-02
			2.425044e+00 -2.856407e-02 8.205101e-02															2.425044e+00 2.136480e-01 7.228024e-02
			2.430182e+00 2.107857e-02 8.198447e-02															2.430182e+00 1.196008e-01 7.224421e-02
			2.435320e+00 -2.695925e-03 8.193171e-02															2.435320e+00 1.599328e-01 7.222169e-02
			2.440458e+00 5.908378e-02 8.170945e-02															2.440458e+00 4.448577e-02 7.200177e-02
			2.445596e+00 -2.150776e-02 8.158470e-02															2.445596e+00 2.719095e-01 7.191563e-02
			2.450733e+00 -4.131061e-02 8.150280e-02															2.450733e+00 1.980555e-01 7.181504e-02
			2.455871e+00 -8.882306e-02 8.185335e-02															2.455871e+00 1.122203e-01 7.210216e-02
			2.461009e+00 1.176978e-02 8.099447e-02															2.461009e+00 1.955074e-01 7.139119e-02
			2.466147e+00 -2.093194e-02 8.130423e-02															2.466147e+00 1.477128e-01 7.166154e-02
			2.471285e+00 4.501870e-02 8.074042e-02															2.471285e+00 9.458661e-02 7.111716e-02
			2.476423e+00 1.199706e-01 8.101921e-02															2.476423e+00 1.338883e-01 7.136319e-02
			2.481560e+00 6.193244e-02 8.114163e-02															2.481560e+00 2.373196e-01 7.154915e-02
			2.486698e+00 1.778857e-01 8.068607e-02															2.486698e+00 2.270759e-01 7.111450e-02
			2.491836e+00 -1.963615e-03 8.062100e-02															2.491836e+00 1.592456e-01 7.108618e-02
			2.496974e+00 4.809758e-02 8.100235e-02															2.496974e+00 2.673164e-01 7.139908e-02
			2.502112e+00 5.059565e-02 8.081614e-02															2.502112e+00 7.588716e-02 7.117136e-02
			2.507250e+00 -7.745953e-02 8.073436e-02															2.507250e+00 6.776259e-02 7.115215e-02
			2.512388e+00 3.650406e-02 8.077288e-02															2.512388e+00 2.087612e-01 7.117557e-02
			2.517525e+00 1.099076e-01 8.040518e-02															2.517525e+00 1.011532e-01 7.082633e-02
			2.522663e+00 -5.672865e-02 8.036043e-02															2.522663e+00 7.202028e-02 7.084579e-02
			2.527801e+00 -3.063733e-04 8.070478e-02															2.527801e+00 1.217207e-01 7.106824e-02
			2.532939e+00 1.240720e-01 8.013416e-02															2.532939e+00 1.472468e-01 7.059172e-02
			2.538077e+00 -2.498329e-01 8.057108e-02															2.538077e+00 1.382549e-01 7.094339e-02
			2.543214e+00 7.845553e-02 8.058232e-02															2.543214e+00 7.211540e-02 7.101806e-02
			2.548352e+00 1.585705e-01 8.050447e-02															2.548352e+00 3.187922e-01 7.097409e-02
			2.553490e+00 1.579822e-02 7.999999e-02															2.553490e+00 9.500822e-02 7.044183e-02
			2.558628e+00 9.081115e-02 8.034948e-02															2.558628e+00 2.174673e-01 7.081045e-02
			2.563766e+00 -6.669011e-03 8.008446e-02															2.563766e+00 1.012551e-01 7.057984e-02
			2.568903e+00 -1.248473e-01 8.029926e-02															2.568903e+00 1.428891e-01 7.080603e-02
			2.574041e+00 6.153795e-02 8.020088e-02															2.574041e+00 1.567288e-01 7.071328e-02
			2.579179e+00 -5.034842e-02 8.050799e-02															2.579179e+00 1.902447e-01 7.092552e-02
			2.584317e+00 7.987788e-02 8.181182e-02															2.584317e+00 1.254648e-01 7.208755e-02
			2.589455e+00 -2.238637e-02 8.298555e-02															2.589455e+00 6.874619e-02 7.312917e-02
			2.594593e+00 7.403859e-02 8.411719e-02															2.594593e+00 9.246022e-02 7.414977e-02
			2.599730e+00 6.827407e-02 8.385215e-02															2.599730e+00 1.424043e-01 7.382605e-02
			2.604868e+00 5.392674e-02 8.373007e-02															2.604868e+00 1.992137e-01 7.376036e-02
			2.610006e+00 3.769302e-02 8.275027e-02															2.610006e+00 7.695876e-02 7.290830e-02
			2.615144e+00 7.612276e-02 8.155047e-02															2.615144e+00 4.304290e-02 7.184284e-02
			2.620282e+00 -2.660304e-02 8.218582e-02															2.620282e+00 2.011647e-01 7.243487e-02
			2.625420e+00 5.665106e-02 8.133068e-02															2.625420e+00 1.897161e-01 7.165978e-02
			2.630558e+00 3.489365e-02 8.112463e-02															2.630558e+00 1.003636e-02 7.147891e-02
			2.635695e+00 1.419883e-01 8.113518e-02															2.635695e+00 1.482412e-01 7.147482e-02
			2.640833e+00 3.374125e-02 8.143470e-02															2.640833e+00 2.173507e-01 7.173127e-02
			2.645971e+00 -3.633719e-02 8.054437e-02															2.645971e+00 2.099553e-01 7.100451e-02
			2.651109e+00 -1.236117e-02 8.130418e-02															2.651109e+00 1.911093e-01 7.166353e-02
			2.656247e+00 -2.437807e-02 8.028074e-02															2.656247e+00 1.642166e-01 7.076511e-02
			2.661384e+00 8.777195e-02 8.060734e-02															2.661384e+00 2.586299e-01 7.105326e-02
			2.666522e+00 -7.542100e-02 8.107129e-02															2.666522e+00 1.678509e-01 7.145301e-02
			2.671660e+00 8.477266e-02 8.078412e-02															2.671660e+00 1.425071e-01 7.116665e-02
			2.676798e+00 1.654851e-02 8.032873e-02															2.676798e+00 7.332042e-02 7.079675e-02
			2.681936e+00 3.522459e-02 8.078923e-02															2.681936e+00 7.713031e-02 7.116792e-02
			2.687073e+00 4.397824e-02 8.054332e-02															2.687073e+00 1.423085e-01 7.097462e-02
			2.692211e+00 -1.374472e-01 8.035951e-02															2.692211e+00 1.813951e-01 7.083955e-02
			2.697349e+00 1.338943e-02 8.037706e-02															2.697349e+00 1.408826e-01 7.080776e-02
			2.702487e+00 5.373825e-02 8.025195e-02															2.702487e+00 2.242395e-01 7.075918e-02
			2.707625e+00 -2.911354e-02 7.985074e-02															2.707625e+00 3.091629e-01 7.037827e-02
			2.712763e+00 -1.322006e-02 8.058952e-02															2.712763e+00 1.976419e-01 7.100042e-02
			2.717901e+00 5.665284e-02 7.979914e-02															2.717901e+00 1.009388e-01 7.032489e-02
			2.723038e+00 -1.968595e-02 7.987642e-02															2.723038e+00 2.847218e-01 7.040840e-02
			2.728176e+00 2.500935e-02 8.021118e-02															2.728176e+00 3.027412e-01 7.068784e-02
			2.733314e+00 -2.854839e-02 8.013535e-02															2.733314e+00 1.887080e-01 7.059760e-02
			2.738452e+00 -4.299430e-02 7.958300e-02															2.738452e+00 2.052615e-01 7.012722e-02
			2.743590e+00 -1.109442e-03 8.015476e-02															2.743590e+00 1.510104e-01 7.060863e-02
			2.748728e+00 5.528725e-02 7.965457e-02															2.748728e+00 1.386091e-01 7.018458e-02
			2.753865e+00 -4.323054e-02 7.989451e-02															2.753865e+00 1.528222e-01 7.038572e-02
			2.759003e+00 1.811094e-01 7.993793e-02															2.759003e+00 2.525725e-01 7.045250e-02
			2.764141e+00 -9.179251e-02 7.974636e-02															2.764141e+00 2.460231e-01 7.029557e-02
			2.769279e+00 4.890173e-02 7.957212e-02															2.769279e+00 2.124683e-01 7.013881e-02
			2.774417e+00 -1.300850e-01 8.016971e-02															2.774417e+00 2.143783e-01 7.065861e-02
			2.779554e+00 2.412620e-02 8.003249e-02															2.779554e+00 1.482836e-01 7.053249e-02
			2.784692e+00 -6.027277e-03 7.977482e-02															2.784692e+00 2.283299e-01 7.035345e-02
			2.789830e+00 1.535998e-02 8.064486e-02															2.789830e+00 1.259463e-01 7.106892e-02
			2.794968e+00 -1.039190e-01 8.004795e-02															2.794968e+00 4.865276e-02 7.050455e-02
			2.800106e+00 8.179429e-03 8.013492e-02															2.800106e+00 1.308498e-01 7.059802e-02
			2.805243e+00 5.099915e-02 8.056726e-02															2.805243e+00 6.668744e-02 7.098922e-02
			2.810381e+00 1.154596e-01 8.038520e-02															2.810381e+00 7.771627e-02 7.082048e-02
			2.815519e+00 1.323843e-02 8.003814e-02															2.815519e+00 1.119531e-01 7.052640e-02
			2.820657e+00 -6.379936e-02 8.066537e-02															2.820657e+00 1.052418e-01 7.111859e-02
			2.825795e+00 -2.460502e-02 8.015870e-02															2.825795e+00 1.427329e-01 7.060136e-02
			2.830933e+00 4.789660e-02 8.042067e-02															2.830933e+00 2.254120e-01 7.088709e-02
			2.836071e+00 5.484617e-02 8.068121e-02															2.836071e+00 2.023514e-01 7.109932e-02
			2.841208e+00 1.118598e-02 8.058137e-02															2.841208e+00 1.487598e-01 7.102987e-02
			2.846346e+00 9.461013e-03 8.046179e-02															2.846346e+00 1.823963e-01 7.093427e-02
			2.851484e+00 2.533066e-02 8.093640e-02															2.851484e+00 1.813719e-01 7.131825e-02
			2.856622e+00 4.308264e-03 8.049803e-02															2.856622e+00 2.718085e-01 7.093723e-02
			2.861760e+00 7.418089e-02 8.057116e-02															2.861760e+00 2.898499e-02 7.099565e-02
			2.866898e+00 4.255893e-02 8.108948e-02															2.866898e+00 2.704234e-01 7.143585e-02
			2.872035e+00 3.800019e-02 8.103556e-02															2.872035e+00 1.977404e-01 7.145338e-02
			2.877173e+00 -1.384512e-01 8.081171e-02															2.877173e+00 2.546388e-01 7.123305e-02
			2.882311e+00 7.031405e-02 8.097491e-02															2.882311e+00 6.289134e-02 7.131767e-02
			2.887449e+00 4.110717e-03 8.050712e-02															2.887449e+00 2.405517e-01 7.098713e-02
			2.892587e+00 3.732189e-03 8.063189e-02															2.892587e+00 2.072385e-01 7.106983e-02
			2.897724e+00 -7.787069e-02 8.071090e-02															2.897724e+00 3.591845e-02 7.110127e-02
			2.902862e+00 -4.438134e-02 8.080959e-02															2.902862e+00 1.333072e-01 7.121718e-02
			2.908000e+00 4.263346e-02 8.030680e-02															2.908000e+00 2.261219e-01 7.074960e-02
			2.913138e+00 -1.447777e-01 8.086878e-02															2.913138e+00 1.299304e-01 7.126428e-02
			2.918276e+00 9.237523e-03 8.237546e-02															2.918276e+00 2.957838e-01 7.259061e-02
			2.923414e+00 1.068978e-01 8.412831e-02															2.923414e+00 1.781281e-01 7.419920e-02
			2.928551e+00 6.207252e-03 8.428933e-02															2.928551e+00 1.295493e-01 7.427186e-02
			2.933689e+00 3.088655e-03 8.539822e-02															2.933689e+00 4.749368e-02 7.525776e-02
			2.938827e+00 9.990164e-02 8.615541e-02															2.938827e+00 1.811526e-01 7.594846e-02
			2.943965e+00 1.180023e-01 8.677171e-02															2.943965e+00 1.349944e-01 7.649357e-02
			2.949103e+00 5.831296e-02 8.673385e-02															2.949103e+00 1.225142e-01 7.641465e-02
			2.954241e+00 7.291957e-02 8.807304e-02															2.954241e+00 1.111176e-01 7.758441e-02
			2.959378e+00 -3.351360e-02 8.846061e-02															2.959378e+00 2.311535e-01 7.795050e-02
			2.964516e+00 -1.431694e-01 8.885754e-02															2.964516e+00 2.438972e-02 7.824547e-02
			2.969654e+00 -5.000781e-02 8.917098e-02															2.969654e+00 3.231851e-01 7.856215e-02
			2.974792e+00 2.006141e-01 8.944109e-02															2.974792e+00 2.700178e-01 7.884545e-02
			2.979930e+00 -2.183084e-02 8.942982e-02															2.979930e+00 9.867525e-02 7.880561e-02
			2.985068e+00 -4.350612e-02 8.805206e-02															2.985068e+00 1.613264e-01 7.760094e-02
			2.990205e+00 -1.000091e-01 8.699573e-02															2.990205e+00 2.107693e-01 7.670534e-02
			2.995343e+00 2.626174e-01 8.623609e-02															2.995343e+00 2.837442e-01 7.599017e-02
			3.000481e+00 7.823409e-03 8.590129e-02															3.000481e+00 1.812819e-01 7.569924e-02
			3.005619e+00 1.029649e-01 8.595837e-02															3.005619e+00 2.797137e-01 7.575835e-02
			3.010757e+00 2.000178e-02 8.542599e-02															3.010757e+00 9.160693e-02 7.524194e-02
			3.015894e+00 -6.119748e-02 8.528238e-02															3.015894e+00 1.530682e-01 7.518140e-02
			3.021032e+00 6.788743e-02 8.482849e-02															3.021032e+00 3.484285e-01 7.476557e-02
			3.026170e+00 -4.451474e-02 8.459732e-02															3.026170e+00 1.204949e-01 7.455558e-02
			3.031308e+00 1.345592e-02 8.472623e-02															3.031308e+00 3.903290e-02 7.465469e-02
			3.036446e+00 -1.062656e-01 8.448803e-02															3.036446e+00 7.001739e-02 7.444996e-02
			3.041584e+00 4.732796e-02 8.421897e-02															3.041584e+00 1.645508e-01 7.419182e-02
			3.046721e+00 1.670140e-02 8.426362e-02															3.046721e+00 1.329370e-01 7.427525e-02
			3.051859e+00 -5.307415e-03 8.424556e-02															3.051859e+00 2.857381e-01 7.424109e-02
			3.056997e+00 -2.880642e-02 8.378765e-02															3.056997e+00 2.016136e-01 7.385413e-02
			3.062135e+00 9.596277e-02 8.441051e-02															3.062135e+00 2.416100e-01 7.440051e-02
			3.067273e+00 4.081170e-02 8.400163e-02															3.067273e+00 1.158204e-01 7.402797e-02
			3.072411e+00 3.037435e-02 8.387915e-02															3.072411e+00 1.190737e-01 7.392849e-02
			3.077549e+00 2.456247e-02 8.389140e-02															3.077549e+00 1.404249e-01 7.392386e-02
			3.082686e+00 6.442417e-02 8.366566e-02															3.082686e+00 2.398470e-01 7.375222e-02
			3.087824e+00 -8.338331e-02 8.345066e-02															3.087824e+00 9.005791e-02 7.351903e-02
			3.092962e+00 -8.477075e-02 8.392309e-02															3.092962e+00 2.208285e-01 7.394452e-02
			3.098100e+00 -8.177035e-02 8.336344e-02															3.098100e+00 1.600042e-01 7.345191e-02
			3.103238e+00 4.249046e-02 8.327184e-02															3.103238e+00 1.918472e-01 7.340319e-02
			3.108375e+00 1.252502e-01 8.325454e-02															3.108375e+00 1.999399e-01 7.337717e-02
			3.113513e+00 8.415008e-02 8.299374e-02															3.113513e+00 2.366177e-01 7.310598e-02
			3.118651e+00 -1.694096e-02 8.253394e-02															3.118651e+00 1.506319e-01 7.273076e-02
			3.123789e+00 9.556825e-02 8.290885e-02															3.123789e+00 1.709992e-01 7.303545e-02
			3.128927e+00 -8.153702e-02 8.220021e-02															3.128927e+00 6.979061e-02 7.240062e-02
			3.134064e+00 -6.411905e-02 8.198407e-02															3.134064e+00 1.914448e-01 7.226611e-02
			3.139202e+00 -1.243390e-01 8.218062e-02															3.139202e+00 1.415459e-01 7.240029e-02
			3.144340e+00 -4.045391e-02 8.202619e-02															3.144340e+00 6.921910e-02 7.226063e-02
			3.149478e+00 1.946957e-01 8.164288e-02															3.149478e+00 6.592366e-03 7.192413e-02
			3.154616e+00 9.918324e-02 8.237471e-02															3.154616e+00 1.350162e-01 7.259016e-02
			3.159754e+00 -1.876129e-02 8.154238e-02															3.159754e+00 2.248044e-01 7.186749e-02
			3.164891e+00 -1.091604e-01 8.152956e-02															3.164891e+00 1.181725e-01 7.183949e-02
			3.170029e+00 -1.012540e-01 8.164393e-02															3.170029e+00 9.648868e-02 7.193511e-02
			3.175167e+00 4.192685e-02 8.152668e-02															3.175167e+00 1.070302e-01 7.185894e-02
			3.180305e+00 9.498933e-02 8.118021e-02															3.180305e+00 2.725353e-01 7.154631e-02
			3.185443e+00 -4.160694e-02 8.207522e-02															3.185443e+00 8.210048e-02 7.228389e-02
			3.190581e+00 5.335831e-03 8.149629e-02															3.190581e+00 4.202120e-02 7.182748e-02
			3.195719e+00 1.430535e-01 8.138649e-02															3.195719e+00 1.927179e-01 7.176142e-02
			3.200856e+00 -8.352077e-02 8.172256e-02															3.200856e+00 2.073327e-01 7.199097e-02
			3.205994e+00 7.172056e-03 8.159146e-02															3.205994e+00 1.377738e-01 7.189709e-02
			3.211132e+00 -5.317649e-02 8.128433e-02															3.211132e+00 2.991724e-01 7.166533e-02
			3.216270e+00 2.153223e-02 8.180105e-02															3.216270e+00 3.829156e-01 7.208772e-02
			3.221408e+00 -7.921157e-03 8.116606e-02															3.221408e+00 1.421366e-01 7.155762e-02
			3.226545e+00 7.698039e-03 8.129499e-02															3.226545e+00 1.487764e-01 7.160854e-02
			3.231683e+00 5.950510e-03 8.174999e-02															3.231683e+00 3.013062e-01 7.207744e-02
			3.236821e+00 -3.422650e-02 8.139466e-02															3.236821e+00 3.328065e-01 7.180446e-02
			3.241959e+00 8.702934e-02 8.119027e-02															3.241959e+00 2.587195e-01 7.156931e-02
			3.247097e+00 -1.382313e-02 8.191228e-02															3.247097e+00 1.774277e-01 7.219782e-02
			3.252234e+00 -5.593525e-02 8.153564e-02															3.252234e+00 1.740337e-01 7.181550e-02
			3.257372e+00 4.140366e-02 8.103027e-02															3.257372e+00 1.902344e-01 7.139377e-02
			3.262510e+00 -1.663093e-01 8.172075e-02															3.262510e+00 2.299554e-01 7.204751e-02
			3.267648e+00 -1.456777e-02 8.115371e-02															3.267648e+00 2.718665e-01 7.156229e-02
			3.272786e+00 2.894472e-02 8.108447e-02															3.272786e+00 1.733387e-01 7.144587e-02
			3.277924e+00 -9.704138e-03 8.167657e-02															3.277924e+00 1.119402e-01 7.198774e-02
			3.283062e+00 1.954881e-02 8.119086e-02															3.283062e+00 2.972124e-01 7.158783e-02
			3.288199e+00 -1.103866e-01 8.096630e-02															3.288199e+00 1.366637e-01 7.136526e-02
			3.293337e+00 -5.083931e-02 8.194164e-02															3.293337e+00 2.089325e-01 7.215979e-02
			3.298475e+00 -7.839569e-03 8.116135e-02															3.298475e+00 2.287278e-01 7.154188e-02
			3.303613e+00 9.492630e-02 8.137536e-02															3.303613e+00 2.171793e-01 7.167160e-02
			3.308751e+00 -4.700872e-02 8.148450e-02															3.308751e+00 2.146444e-01 7.180936e-02
			3.313889e+00 1.459954e-01 8.104267e-02															3.313889e+00 1.559152e-01 7.141481e-02
			3.319026e+00 -6.667023e-02 8.082916e-02															3.319026e+00 1.259121e-01 7.122506e-02
			3.324164e+00 7.208280e-02 8.191281e-02															3.324164e+00 1.852364e-01 7.217877e-02
			3.329302e+00 -1.731417e-01 8.067191e-02															3.329302e+00 2.255498e-01 7.115075e-02
			3.334440e+00 -1.070565e-01 8.075105e-02															3.334440e+00 1.610470e-01 7.118068e-02
			3.339578e+00 9.079694e-02 8.117721e-02															3.339578e+00 2.625601e-01 7.155580e-02
			3.344715e+00 -3.210401e-02 8.142690e-02															3.344715e+00 2.505769e-01 7.173796e-02
			3.349853e+00 1.101014e-01 8.066928e-02															3.349853e+00 1.625162e-01 7.108173e-02
			3.354991e+00 9.713513e-03 8.112968e-02															3.354991e+00 1.045262e-01 7.146220e-02
			3.360129e+00 -1.196148e-01 8.064731e-02															3.360129e+00 2.214500e-01 7.104208e-02
			3.365267e+00 6.251298e-02 8.072629e-02															3.365267e+00 3.200225e-01 7.115563e-02
			3.370405e+00 -7.735771e-02 8.097205e-02															3.370405e+00 1.828610e-01 7.132661e-02
			3.375542e+00 -1.306401e-03 8.114567e-02															3.375542e+00 1.932220e-01 7.147743e-02
			3.380680e+00 -2.613687e-02 8.061927e-02															3.380680e+00 2.204756e-01 7.105602e-02
			3.385818e+00 5.261966e-02 8.145145e-02															3.385818e+00 2.151049e-01 7.178474e-02
			3.390956e+00 1.409976e-01 8.142367e-02															3.390956e+00 8.403372e-02 7.172055e-02
			3.396094e+00 9.662032e-02 8.080416e-02															3.396094e+00 8.561715e-02 7.121679e-02
			3.401232e+00 -4.777851e-02 8.093606e-02															3.401232e+00 8.295288e-02 7.132640e-02
			3.406369e+00 -6.634179e-02 8.107332e-02															3.406369e+00 1.806954e-02 7.140823e-02
			3.411507e+00 1.145995e-01 8.088246e-02															3.411507e+00 2.417490e-01 7.127490e-02
			3.416645e+00 -3.198937e-02 8.093166e-02															3.416645e+00 2.397780e-01 7.136310e-02
			3.421783e+00 -1.784241e-02 8.094220e-02															3.421783e+00 1.174601e-01 7.133412e-02
			3.426921e+00 -1.281529e-01 8.106818e-02															3.426921e+00 2.091612e-01 7.144893e-02
			3.432059e+00 1.352152e-02 8.105550e-02															3.432059e+00 2.237979e-01 7.142615e-02
			3.437196e+00 4.358728e-04 8.123941e-02															3.437196e+00 1.243999e-01 7.162143e-02
			3.442334e+00 -4.807272e-02 8.084397e-02															3.442334e+00 1.905296e-01 7.125476e-02
			3.447472e+00 3.576532e-02 8.085679e-02															3.447472e+00 1.563819e-01 7.121428e-02
			3.452610e+00 -2.592137e-02 8.079933e-02															3.452610e+00 2.033671e-01 7.122278e-02
			3.457748e+00 -1.060188e-01 8.086611e-02															3.457748e+00 2.193018e-01 7.128795e-02
			3.462885e+00 -1.395405e-01 8.075051e-02															3.462885e+00 1.899947e-01 7.116556e-02
			3.468023e+00 1.349798e-02 8.068135e-02															3.468023e+00 1.421980e-01 7.109826e-02
			3.473161e+00 -2.909775e-02 8.080068e-02															3.473161e+00 1.480625e-01 7.122631e-02
			3.478299e+00 4.225401e-02 8.066807e-02															3.478299e+00 2.554690e-01 7.108712e-02
			3.483437e+00 8.925769e-02 8.072533e-02															3.483437e+00 1.888546e-01 7.113815e-02
			3.488575e+00 7.367384e-02 8.062689e-02															3.488575e+00 1.645271e-01 7.100928e-02
			3.493712e+00 -1.036271e-01 8.076527e-02															3.493712e+00 1.174004e-01 7.115557e-02
			3.498850e+00 5.158986e-03 8.029995e-02															3.498850e+00 8.854826e-02 7.078517e-02
			3.503988e+00 -5.754076e-02 8.080388e-02															3.503988e+00 2.097341e-01 7.119966e-02
			3.509126e+00 -5.979328e-02 8.040308e-02															3.509126e+00 1.444804e-01 7.084902e-02
			3.514264e+00 -4.580388e-02 8.040803e-02															3.514264e+00 1.763476e-01 7.085207e-02
			3.519402e+00 -1.248873e-02 8.028353e-02															3.519402e+00 2.133009e-01 7.079981e-02
			3.524539e+00 -6.087764e-03 8.065616e-02															3.524539e+00 1.597289e-01 7.110148e-02
			3.529677e+00 9.746025e-02 8.037101e-02															3.529677e+00 1.718925e-01 7.082202e-02
			3.534815e+00 5.429275e-02 8.087502e-02															3.534815e+00 1.790151e-01 7.123519e-02
			3.539953e+00 -2.932132e-02 8.028944e-02															3.539953e+00 2.389596e-01 7.082400e-02
			3.545091e+00 8.356113e-02 8.040068e-02															3.545091e+00 2.691444e-01 7.088296e-02
			3.550229e+00 4.583383e-02 8.049451e-02															3.550229e+00 2.071786e-01 7.091861e-02
			3.555366e+00 2.894816e-02 8.034339e-02															3.555366e+00 2.241249e-01 7.080047e-02
			3.560504e+00 -4.858408e-02 8.049101e-02															3.560504e+00 1.554702e-01 7.093565e-02
			3.565642e+00 6.123645e-02 8.057067e-02															3.565642e+00 1.987753e-01 7.100475e-02
			3.570780e+00 5.870399e-02 8.057091e-02															3.570780e+00 1.702595e-01 7.097439e-02
			3.575918e+00 -2.442241e-02 8.042768e-02															3.575918e+00 3.263226e-01 7.093111e-02
			3.581056e+00 -5.918415e-02 8.098191e-02															3.581056e+00 3.336944e-01 7.142471e-02
			3.586193e+00 2.341671e-03 8.045329e-02															3.586193e+00 2.095590e-01 7.092481e-02
			3.591331e+00 2.564256e-02 8.025413e-02															3.591331e+00 2.134480e-01 7.075781e-02
			3.596469e+00 3.824334e-02 8.078799e-02															3.596469e+00 2.017624e-01 7.121114e-02
			3.601607e+00 1.265859e-01 8.040439e-02															3.601607e+00 1.048856e-01 7.083070e-02
			3.606745e+00 -3.309303e-02 8.041916e-02															3.606745e+00 2.087279e-01 7.088322e-02
			3.611882e+00 -1.978876e-01 8.068666e-02															3.611882e+00 1.741367e-01 7.109018e-02
			3.617020e+00 2.830548e-02 8.069710e-02															3.617020e+00 2.181991e-01 7.110921e-02
			3.622158e+00 -6.159829e-02 8.031267e-02															3.622158e+00 1.364083e-01 7.079972e-02
			3.627296e+00 -2.085657e-02 8.082950e-02															3.627296e+00 2.610401e-01 7.124669e-02
			3.632434e+00 -3.500197e-03 8.059987e-02															3.632434e+00 2.089034e-01 7.107272e-02
			3.637572e+00 1.206081e-01 8.032151e-02															3.637572e+00 7.938785e-02 7.077219e-02
			3.642709e+00 -8.064801e-03 8.095931e-02															3.642709e+00 3.163096e-01 7.135517e-02
			3.647847e+00 4.773012e-02 8.055464e-02															3.647847e+00 2.626748e-01 7.099162e-02
			3.652985e+00 -2.526041e-02 8.068923e-02															3.652985e+00 1.153624e-01 7.109153e-02
			3.658123e+00 -5.455514e-02 8.094715e-02															3.658123e+00 2.368657e-01 7.134036e-02
			3.663261e+00 -4.523773e-02 8.080707e-02															3.663261e+00 2.982985e-01 7.123422e-02
			3.668399e+00 -6.313726e-02 8.051457e-02															3.668399e+00 1.845308e-01 7.098928e-02
			3.673537e+00 -7.368078e-02 8.130562e-02															3.673537e+00 2.248848e-01 7.166810e-02
			3.678674e+00 -1.319069e-01 8.083680e-02															3.678674e+00 3.152957e-01 7.128992e-02
			3.683812e+00 1.683085e-01 8.084316e-02															3.683812e+00 5.174684e-02 7.125384e-02
			3.688950e+00 -7.837650e-02 8.103637e-02															3.688950e+00 1.562397e-01 7.143307e-02
			3.694088e+00 -4.164268e-02 8.099112e-02															3.694088e+00 2.678035e-01 7.140017e-02
			3.699226e+00 8.467773e-02 8.077738e-02															3.699226e+00 2.819482e-01 7.121963e-02
			3.704363e+00 4.400871e-02 8.161015e-02															3.704363e+00 1.039837e-01 7.187249e-02
			3.709501e+00 -4.382810e-02 8.088405e-02															3.709501e+00 2.085634e-01 7.127628e-02
			3.714639e+00 -3.065814e-02 8.084147e-02															3.714639e+00 2.657252e-01 7.125685e-02
			3.719777e+00 6.893188e-02 8.163350e-02															3.719777e+00 1.682791e-01 7.187775e-02
			3.724915e+00 -2.137257e-02 8.131787e-02															3.724915e+00 1.719430e-01 7.169837e-02
			3.730052e+00 2.752575e-02 8.187577e-02															3.730052e+00 1.968997e-01 7.216185e-02
			3.735190e+00 -4.563378e-02 8.374486e-02															3.735190e+00 2.581892e-01 7.379614e-02
			3.740328e+00 -5.995070e-03 8.458020e-02															3.740328e+00 3.132298e-01 7.454827e-02
			3.745466e+00 -7.103746e-02 8.597610e-02															3.745466e+00 4.086378e-01 7.582224e-02
			3.750604e+00 7.597440e-02 8.606875e-02															3.750604e+00 2.022333e-01 7.583768e-02
			3.755742e+00 3.215671e-02 8.617923e-02															3.755742e+00 2.200455e-01 7.593540e-02
			3.760880e+00 -1.385235e-01 8.698737e-02															3.760880e+00 2.789215e-02 7.664273e-02
			3.766017e+00 4.100754e-02 8.700909e-02															3.766017e+00 2.326256e-01 7.663695e-02
			3.771155e+00 -4.031078e-02 8.732223e-02															3.771155e+00 1.329098e-01 7.697225e-02
			3.776293e+00 3.755623e-03 8.769501e-02															3.776293e+00 1.547338e-01 7.727733e-02
			3.781431e+00 8.506119e-02 8.759870e-02															3.781431e+00 3.178379e-01 7.722705e-02
			3.786569e+00 8.161382e-03 8.774298e-02															3.786569e+00 1.090098e-01 7.732477e-02
			3.791707e+00 -1.920813e-01 8.841109e-02															3.791707e+00 2.114396e-01 7.788677e-02
			3.796844e+00 -1.445985e-01 8.634722e-02															3.796844e+00 8.601929e-02 7.609725e-02
			3.801982e+00 1.656390e-02 8.511979e-02															3.801982e+00 1.349822e-01 7.502951e-02
			3.807120e+00 7.663234e-02 8.446992e-02															3.807120e+00 1.638053e-01 7.441098e-02
			3.812258e+00 3.768875e-03 8.465733e-02															3.812258e+00 1.256569e-01 7.457854e-02
			3.817396e+00 -7.661227e-02 8.427581e-02															3.817396e+00 2.432371e-01 7.424542e-02
			3.822533e+00 -5.661669e-02 8.429106e-02															3.822533e+00 1.319398e-01 7.424151e-02
			3.827671e+00 6.271558e-02 8.421487e-02															3.827671e+00 1.617791e-01 7.418484e-02
			3.832809e+00 2.457862e-02 8.395125e-02															3.832809e+00 1.807317e-01 7.397493e-02
			3.837947e+00 -1.113612e-01 8.404188e-02															3.837947e+00 2.121165e-01 7.405429e-02
			3.843085e+00 -9.985273e-02 8.392448e-02															3.843085e+00 2.759866e-01 7.391793e-02
			3.848222e+00 1.069316e-01 8.388549e-02															3.848222e+00 1.520337e-01 7.392595e-02
			3.853360e+00 1.273209e-02 8.400849e-02															3.853360e+00 1.008491e-01 7.402638e-02
			3.858498e+00 -6.407000e-02 8.413436e-02															3.858498e+00 2.094660e-01 7.413780e-02
			3.863636e+00 -7.528414e-02 8.389423e-02															3.863636e+00 2.386460e-01 7.395291e-02
			3.868774e+00 -2.027695e-02 8.417262e-02															3.868774e+00 2.183717e-01 7.418847e-02
			3.873912e+00 -1.626663e-02 8.412249e-02															3.873912e+00 1.839510e-01 7.416747e-02
			3.879050e+00 1.366207e-02 8.381042e-02															3.879050e+00 2.373822e-01 7.387856e-02
			3.884187e+00 -1.053398e-01 8.405342e-02															3.884187e+00 2.591936e-01 7.407996e-02
			3.889325e+00 -6.246043e-02 8.378798e-02															3.889325e+00 1.422980e-01 7.381467e-02
			3.894463e+00 -8.285628e-02 8.367609e-02															3.894463e+00 1.876805e-01 7.375968e-02
			3.899601e+00 -3.222851e-02 8.415315e-02															3.899601e+00 3.194089e-01 7.418965e-02
			3.904739e+00 2.380904e-02 8.382995e-02															3.904739e+00 1.297852e-01 7.388209e-02
			3.909877e+00 -2.638679e-02 8.357368e-02															3.909877e+00 1.475145e-01 7.360888e-02
			3.915014e+00 -9.022246e-02 8.412721e-02															3.915014e+00 2.134128e-01 7.412936e-02
			3.920152e+00 -1.044929e-01 8.391813e-02															3.920152e+00 2.678027e-01 7.395890e-02
			3.925290e+00 1.671382e-02 8.342962e-02															3.925290e+00 2.793020e-01 7.351415e-02
			3.930428e+00 -1.022271e-01 8.405979e-02															3.930428e+00 3.641750e-02 7.407452e-02
			3.935566e+00 -1.646562e-01 8.376417e-02															3.935566e+00 1.734869e-01 7.380125e-02
			3.940703e+00 5.088399e-02 8.364600e-02															3.940703e+00 1.698658e-01 7.370776e-02
			3.945841e+00 -1.388300e-01 8.452660e-02															3.945841e+00 2.126962e-01 7.451507e-02
			3.950979e+00 -1.672868e-01 8.410579e-02															3.950979e+00 1.375157e-01 7.410683e-02
			3.956117e+00 7.443348e-03 8.369671e-02															3.956117e+00 7.766499e-02 7.375968e-02
			3.961255e+00 -1.212638e-01 8.487748e-02															3.961255e+00 1.931307e-01 7.479786e-02
			3.966393e+00 -7.785643e-03 8.454071e-02															3.966393e+00 2.419873e-01 7.449246e-02
			3.971530e+00 7.198040e-02 8.420366e-02															3.971530e+00 2.349087e-01 7.424115e-02
			3.976668e+00 -6.324232e-02 8.463107e-02															3.976668e+00 3.530490e-01 7.460747e-02
			3.981806e+00 -5.962682e-02 8.430059e-02															3.981806e+00 6.388600e-02 7.425543e-02
			3.986944e+00 5.171319e-03 8.432972e-02															3.986944e+00 3.648983e-01 7.435564e-02
			3.992082e+00 -1.009780e-01 8.520200e-02															3.992082e+00 1.285081e-01 7.506175e-02
			3.997220e+00 -1.114266e-01 8.430112e-02															3.997220e+00 2.729296e-01 7.428892e-02
			4.002357e+00 -1.319858e-01 8.477326e-02															4.002357e+00 1.049826e-01 7.473214e-02
			4.007495e+00 -3.280512e-02 8.522722e-02															4.007495e+00 2.358868e-01 7.514257e-02
			4.012633e+00 -4.675364e-02 8.462750e-02															4.012633e+00 1.140639e-01 7.457785e-02
			4.017771e+00 -6.431127e-02 8.504560e-02															4.017771e+00 2.017456e-01 7.494562e-02
			4.022909e+00 -6.741772e-02 8.549213e-02															4.022909e+00 2.294775e-01 7.532413e-02
			4.028047e+00 2.283076e-02 8.465064e-02															4.028047e+00 1.093727e-01 7.462737e-02
			4.033185e+00 -1.662525e-02 8.521826e-02															4.033185e+00 2.237610e-01 7.512121e-02
			4.038322e+00 -1.469199e-01 8.563305e-02															4.038322e+00 2.078942e-01 7.546183e-02
			4.043460e+00 -1.019908e-01 8.492509e-02															4.043460e+00 2.659960e-01 7.487353e-02
			4.048598e+00 3.195551e-02 8.578128e-02															4.048598e+00 2.079932e-01 7.557998e-02
			4.053736e+00 -1.199576e-01 8.572134e-02															4.053736e+00 1.915002e-01 7.552007e-02
			4.058874e+00 -3.472662e-02 8.550208e-02															4.058874e+00 2.595502e-01 7.535306e-02
			4.064011e+00 -1.891552e-02 8.592710e-02															4.064011e+00 1.610074e-01 7.569893e-02
			4.069149e+00 -6.180136e-02 8.612260e-02															4.069149e+00 1.924598e-01 7.590371e-02
			4.074287e+00 -4.397549e-02 8.542028e-02															4.074287e+00 1.914949e-01 7.529552e-02
			4.079425e+00 -8.999326e-02 8.625202e-02															4.079425e+00 1.878195e-01 7.605257e-02
			4.084563e+00 -1.182488e-01 8.578516e-02															4.084563e+00 1.650413e-01 7.558524e-02
			4.089700e+00 5.546281e-02 8.588542e-02															4.089700e+00 2.106675e-01 7.566350e-02
			4.094838e+00 -1.741458e-01 8.638649e-02															4.094838e+00 2.068218e-01 7.612686e-02
			4.099976e+00 1.678656e-01 8.637138e-02															4.099976e+00 8.257243e-02 7.616009e-02
			4.105114e+00 4.744752e-02 8.616232e-02															4.105114e+00 2.847719e-01 7.597568e-02
			4.110252e+00 -6.523880e-02 8.663668e-02															4.110252e+00 2.421649e-01 7.637347e-02
			4.115389e+00 -1.068787e-01 8.636995e-02															4.115389e+00 2.483635e-01 7.614529e-02
			4.120527e+00 2.170158e-02 8.655794e-02															4.120527e+00 1.718468e-01 7.624923e-02
			4.125665e+00 1.263657e-01 8.691711e-02															4.125665e+00 1.444096e-01 7.655464e-02
			4.130803e+00 -5.686471e-03 8.656293e-02															4.130803e+00 2.481231e-01 7.632768e-02
			4.135941e+00 -6.396348e-02 8.645716e-02															4.135941e+00 2.417978e-01 7.620232e-02
			4.141079e+00 9.977702e-02 8.726845e-02															4.141079e+00 3.121941e-01 7.698023e-02
			4.146216e+00 1.081241e-01 8.685116e-02															4.146216e+00 1.791992e-01 7.655701e-02
			4.151354e+00 7.771579e-02 8.691054e-02															4.151354e+00 1.389147e-01 7.657197e-02
			4.156492e+00 -1.334899e-01 8.755753e-02															4.156492e+00 2.174293e-01 7.714848e-02
			4.161630e+00 -5.448650e-03 8.685174e-02															4.161630e+00 2.033924e-01 7.650428e-02
			4.166768e+00 -8.552795e-02 8.710661e-02															4.166768e+00 2.441908e-01 7.680588e-02
			4.171906e+00 -1.104602e-01 8.746536e-02															4.171906e+00 1.644677e-01 7.707683e-02
			4.177043e+00 -2.105010e-02 8.705752e-02															4.177043e+00 2.119458e-01 7.671822e-02
			4.182181e+00 -3.732709e-02 8.713333e-02															4.182181e+00 1.217274e-01 7.683251e-02
			4.187319e+00 -7.116070e-02 8.800462e-02															4.187319e+00 2.132122e-01 7.753940e-02
			4.192457e+00 -4.642202e-02 8.661986e-02															4.192457e+00 1.461068e-01 7.632794e-02
			4.197595e+00 -3.824149e-02 8.761895e-02															4.197595e+00 2.252734e-01 7.720530e-02
			4.202733e+00 1.040927e-01 8.756111e-02															4.202733e+00 3.375306e-01 7.717522e-02
			4.207870e+00 -1.076113e-01 8.714299e-02															4.207870e+00 3.065860e-01 7.684120e-02
			4.213008e+00 8.009633e-02 8.753706e-02															4.213008e+00 2.670394e-01 7.717007e-02
			4.218146e+00 -2.403313e-02 8.785159e-02															4.218146e+00 1.659791e-01 7.746509e-02
			4.223284e+00 -2.421504e-02 8.714770e-02															4.223284e+00 2.968292e-01 7.678177e-02
			4.228422e+00 -8.921564e-03 8.772075e-02															4.228422e+00 1.956781e-01 7.730885e-02
			4.233560e+00 9.560127e-02 8.823370e-02															4.233560e+00 1.233675e-01 7.775171e-02
			4.238698e+00 6.868844e-02 8.721487e-02															4.238698e+00 2.829731e-01 7.687865e-02
			4.243835e+00 -1.591259e-02 8.792102e-02															4.243835e+00 1.656952e-01 7.747563e-02
			4.248973e+00 4.274536e-02 8.869551e-02															4.248973e+00 1.851682e-01 7.818379e-02
			4.254111e+00 1.891785e-01 8.745489e-02															4.254111e+00 1.545396e-01 7.706787e-02
			4.259249e+00 6.624667e-02 8.865351e-02															4.259249e+00 1.484287e-01 7.812997e-02
			4.264387e+00 -1.428587e-01 8.848977e-02															4.264387e+00 1.651108e-01 7.802145e-02
			4.269525e+00 1.060968e-02 8.768157e-02															4.269525e+00 3.239121e-01 7.728011e-02
			4.274662e+00 -3.139911e-02 8.856843e-02															4.274662e+00 2.053018e-01 7.802569e-02
			4.279800e+00 6.143201e-02 8.991369e-02															4.279800e+00 3.164648e-01 7.923706e-02
			4.284938e+00 -5.162098e-03 9.068148e-02															4.284938e+00 1.159756e-01 7.988329e-02
			4.290076e+00 -4.891723e-02 9.190426e-02															4.290076e+00 2.416976e-01 8.099206e-02
			4.295214e+00 1.046628e-02 9.268165e-02															4.295214e+00 2.889613e-01 8.173590e-02
			4.300351e+00 -8.585572e-02 9.306509e-02															4.300351e+00 2.646758e-01 8.208155e-02
			4.305489e+00 6.024853e-02 9.344044e-02															4.305489e+00 2.995909e-01 8.233785e-02
			4.310627e+00 -1.722324e-01 9.349029e-02															4.310627e+00 2.067133e-01 8.240368e-02
			4.315765e+00 -2.789050e-01 9.402896e-02															4.315765e+00 2.623613e-01 8.287837e-02
			4.320903e+00 -3.372470e-03 9.350277e-02															4.320903e+00 1.250907e-01 8.244457e-02
			4.326040e+00 -3.584668e-03 9.365558e-02															4.326040e+00 2.052729e-01 8.257054e-02
			4.331178e+00 -1.127928e-01 9.420166e-02															4.331178e+00 1.958886e-01 8.306561e-02
			4.336316e+00 -2.808679e-02 9.411285e-02															4.336316e+00 1.355725e-01 8.294185e-02
			4.341454e+00 7.416913e-03 9.396816e-02															4.341454e+00 4.173027e-01 8.284763e-02
			4.346592e+00 -1.549766e-01 9.424710e-02															4.346592e+00 2.221255e-01 8.308558e-02
			4.351730e+00 -4.259589e-02 9.442999e-02															4.351730e+00 2.684471e-01 8.323591e-02
			4.356867e+00 -4.024480e-02 9.537510e-02															4.356867e+00 2.532449e-01 8.404532e-02
			4.362005e+00 7.838976e-02 9.483368e-02															4.362005e+00 2.155526e-01 8.358183e-02
			4.367143e+00 8.749681e-02 9.468955e-02															4.367143e+00 1.458077e-04 8.341645e-02
			4.372281e+00 -1.974644e-02 9.565996e-02															4.372281e+00 2.481283e-01 8.430401e-02
			4.377419e+00 7.857221e-02 9.556054e-02															4.377419e+00 1.534427e-01 8.418120e-02
			4.382556e+00 2.197998e-02 9.576551e-02															4.382556e+00 1.640693e-01 8.440565e-02
			4.387694e+00 9.644847e-02 9.602266e-02															4.387694e+00 1.970030e-01 8.459646e-02
			4.392832e+00 9.990788e-02 9.632295e-02															4.392832e+00 2.336724e-01 8.494627e-02
			4.397970e+00 -8.302197e-02 9.641636e-02															4.397970e+00 1.890031e-01 8.503542e-02
			4.403108e+00 -1.201892e-02 9.726366e-02															4.403108e+00 2.194401e-01 8.572996e-02
			4.408246e+00 -6.553805e-02 9.672034e-02															4.408246e+00 2.327055e-01 8.521190e-02
			4.413383e+00 -4.275950e-02 9.681758e-02															4.413383e+00 1.130388e-01 8.534592e-02
			4.418521e+00 1.598601e-01 9.742253e-02															4.418521e+00 1.653474e-01 8.584284e-02
			4.423659e+00 5.979374e-02 9.762840e-02															4.423659e+00 1.750033e-01 8.601113e-02
			4.428797e+00 1.810972e-01 9.774972e-02															4.428797e+00 2.561910e-01 8.611436e-02
			4.433935e+00 2.464081e-01 9.771261e-02															4.433935e+00 1.201134e-01 8.613596e-02
			4.439073e+00 1.543505e-02 9.811545e-02															4.439073e+00 3.673321e-01 8.648526e-02
			4.444211e+00 -9.763944e-02 9.856760e-02															4.444211e+00 2.626286e-01 8.681452e-02
			4.449348e+00 -9.655579e-02 9.875317e-02															4.449348e+00 7.769741e-02 8.704882e-02
			4.454486e+00 -8.108456e-02 9.909518e-02															4.454486e+00 2.589361e-01 8.733930e-02
			4.459624e+00 -3.713607e-02 9.874930e-02															4.459624e+00 1.431297e-01 8.703188e-02
			4.464762e+00 -4.448425e-02 9.924861e-02															4.464762e+00 2.042729e-01 8.747008e-02
			4.469900e+00 -2.474626e-02 9.899596e-02															4.469900e+00 1.622419e-01 8.729181e-02
			4.475038e+00 -4.401980e-02 9.935384e-02															4.475038e+00 1.796354e-01 8.754249e-02
			4.480175e+00 1.148762e-01 9.952601e-02															4.480175e+00 1.246164e-01 8.772909e-02
			4.485313e+00 -1.368391e-01 9.975064e-02															4.485313e+00 1.692880e-01 8.789952e-02
			4.490451e+00 -1.828473e-02 1.002808e-01															4.490451e+00 3.689842e-01 8.836172e-02
			4.495589e+00 -9.086419e-02 1.001827e-01															4.495589e+00 1.176881e-01 8.825024e-02
			4.500727e+00 -1.684739e-01 1.004392e-01															4.500727e+00 2.024945e-01 8.854869e-02
			4.505865e+00 -4.533591e-02 1.007294e-01															4.505865e+00 3.114480e-01 8.880907e-02
			4.511002e+00 -7.976142e-02 1.004647e-01															4.511002e+00 1.845882e-01 8.854139e-02
			4.516140e+00 6.491868e-02 1.006264e-01															4.516140e+00 1.650127e-01 8.868222e-02
			4.521278e+00 5.179450e-02 1.011782e-01															4.521278e+00 2.049415e-01 8.916973e-02
			4.526416e+00 -2.118488e-03 1.011397e-01															4.526416e+00 3.072440e-01 8.917526e-02
			4.531554e+00 7.779482e-02 1.015509e-01															4.531554e+00 1.173556e-01 8.951907e-02
			4.536692e+00 -1.026608e-01 1.010447e-01															4.536692e+00 2.427161e-01 8.902044e-02
			4.541829e+00 -4.625652e-02 1.012856e-01															4.541829e+00 2.571353e-01 8.925703e-02
			4.546967e+00 -1.406556e-01 1.018297e-01															4.546967e+00 1.422648e-01 8.971654e-02
			4.552105e+00 -8.184914e-02 1.024512e-01															4.552105e+00 1.783293e-01 9.028007e-02
			4.557243e+00 1.158513e-02 1.016747e-01															4.557243e+00 1.941406e-01 8.967313e-02
			4.562381e+00 -1.106734e-01 1.020930e-01															4.562381e+00 2.914007e-01 8.999175e-02
			4.567518e+00 -1.117927e-01 1.027810e-01															4.567518e+00 3.061270e-01 9.058251e-02
			4.572656e+00 -2.554188e-02 1.032332e-01															4.572656e+00 1.421787e-01 9.091797e-02
			4.577794e+00 5.593200e-02 1.032402e-01															4.577794e+00 1.116761e-01 9.098372e-02
			4.582932e+00 7.064557e-02 1.032802e-01															4.582932e+00 1.854369e-01 9.100971e-02
			4.588070e+00 9.639492e-02 1.041912e-01															4.588070e+00 2.565060e-01 9.182795e-02
			4.593207e+00 6.689261e-02 1.045776e-01															4.593207e+00 3.216083e-01 9.211164e-02
			4.598345e+00 1.013794e-01 1.049476e-01															4.598345e+00 2.848778e-01 9.252390e-02
			4.603483e+00 1.110813e-03 1.051174e-01															4.603483e+00 2.371616e-01 9.259505e-02
			4.608621e+00 -1.024124e-01 1.049825e-01															4.608621e+00 3.560784e-01 9.252588e-02
			4.613759e+00 -3.306137e-02 1.049136e-01															4.613759e+00 3.151575e-01 9.252202e-02
			4.618896e+00 -1.158140e-01 1.060242e-01															4.618896e+00 1.031239e-01 9.335877e-02
			4.624034e+00 2.575047e-01 1.051387e-01															4.624034e+00 1.469129e-01 9.258530e-02
			4.629172e+00 2.153863e-01 1.063936e-01															4.629172e+00 1.718601e-01 9.380194e-02
			4.634310e+00 3.151736e-02 1.064731e-01															4.634310e+00 1.853274e-01 9.382869e-02
			4.639448e+00 9.166386e-02 1.065807e-01															4.639448e+00 1.139346e-01 9.395644e-02
			4.644586e+00 -1.741620e-01 1.068030e-01															4.644586e+00 1.638391e-01 9.410583e-02
			4.649724e+00 -5.684777e-02 1.073369e-01															4.649724e+00 2.046439e-01 9.463202e-02
			4.654861e+00 -3.386134e-02 1.083326e-01															4.654861e+00 2.745658e-01 9.548444e-02
			4.659999e+00 -7.589600e-02 1.078863e-01															4.659999e+00 1.783095e-01 9.514467e-02
			4.665137e+00 -1.305409e-01 1.082772e-01															4.665137e+00 2.117974e-01 9.542158e-02
			4.670275e+00 6.957855e-02 1.084982e-01															4.670275e+00 1.587769e-01 9.559231e-02
			4.675413e+00 -1.172288e-02 1.089743e-01															4.675413e+00 2.613902e-01 9.607063e-02
			4.680551e+00 -1.213844e-02 1.098949e-01															4.680551e+00 3.355693e-01 9.686996e-02
			4.685688e+00 -2.441778e-01 1.101412e-01															4.685688e+00 2.330648e-01 9.706104e-02
			4.690826e+00 1.769828e-01 1.102995e-01															4.690826e+00 2.011952e-01 9.718166e-02
			4.695964e+00 -2.792532e-02 1.109566e-01															4.695964e+00 3.340431e-01 9.789479e-02
			4.701102e+00 -1.143743e-01 1.114751e-01															4.701102e+00 8.720635e-02 9.821163e-02
			4.706240e+00 2.535739e-01 1.115645e-01															4.706240e+00 1.960929e-01 9.837847e-02
			4.711378e+00 -1.055804e-01 1.120499e-01															4.711378e+00 1.387615e-01 9.873555e-02
			4.716516e+00 -2.879066e-01 1.122938e-01															4.716516e+00 -4.758777e-02 9.890108e-02
			4.721653e+00 1.427187e-02 1.126627e-01															4.721653e+00 1.784137e-02 9.919731e-02
			4.726791e+00 -2.310173e-01 1.129628e-01															4.726791e+00 1.756814e-01 9.954546e-02
			4.731929e+00 1.197582e-02 1.139299e-01															4.731929e+00 3.190761e-01 1.003203e-01
			4.737067e+00 -8.622778e-02 1.136691e-01															4.737067e+00 4.621488e-02 1.001993e-01
			4.742205e+00 1.252962e-01 1.146322e-01															4.742205e+00 2.287686e-01 1.010256e-01
			4.747343e+00 2.113851e-01 1.147723e-01															4.747343e+00 3.384065e-01 1.011202e-01
			4.752480e+00 8.190473e-02 1.158214e-01															4.752480e+00 1.734809e-01 1.020417e-01
			4.757618e+00 -3.356355e-02 1.151845e-01															4.757618e+00 2.715896e-01 1.015269e-01
			4.762756e+00 -1.117110e-01 1.159268e-01															4.762756e+00 1.337984e-01 1.020994e-01
			4.767894e+00 -9.836710e-02 1.162327e-01															4.767894e+00 1.686359e-01 1.023951e-01
			4.773032e+00 -9.440524e-02 1.163930e-01															4.773032e+00 2.497092e-01 1.025959e-01
			4.778169e+00 -2.568242e-02 1.170235e-01															4.778169e+00 2.532195e-01 1.030998e-01
			4.783307e+00 -1.025911e-01 1.172335e-01															4.783307e+00 3.760206e-01 1.033697e-01
			4.788445e+00 -1.083259e-02 1.180246e-01															4.788445e+00 1.659867e-01 1.040242e-01
			4.793583e+00 -1.919593e-01 1.185680e-01															4.793583e+00 1.228786e-01 1.044293e-01
			4.798721e+00 2.238100e-02 1.190421e-01															4.798721e+00 3.634182e-01 1.048755e-01
			4.803858e+00 -1.530764e-01 1.197352e-01															4.803858e+00 2.478082e-01 1.054983e-01
			4.808996e+00 1.217635e-01 1.193074e-01															4.808996e+00 2.917280e-01 1.051424e-01
			4.814134e+00 -9.809372e-02 1.191673e-01															4.814134e+00 6.509090e-02 1.050533e-01
			4.819272e+00 1.269461e-01 1.203375e-01															4.819272e+00 1.723502e-01 1.060414e-01
			4.824410e+00 2.886098e-03 1.207540e-01															4.824410e+00 2.607756e-01 1.063840e-01
			4.829547e+00 -1.316043e-01 1.214501e-01															4.829547e+00 5.793529e-02 1.069365e-01
			4.834685e+00 -1.005067e-01 1.213578e-01															4.834685e+00 1.584985e-01 1.069435e-01
			4.839823e+00 -1.234000e-02 1.218514e-01															4.839823e+00 3.043880e-01 1.073915e-01
			4.844961e+00 -5.310474e-02 1.224953e-01															4.844961e+00 2.909711e-01 1.079647e-01
			4.850099e+00 1.111424e-01 1.229389e-01															4.850099e+00 1.490870e-01 1.083100e-01
			4.855237e+00 -1.498316e-01 1.235471e-01															4.855237e+00 -8.053232e-02 1.088056e-01
			4.860374e+00 -2.111538e-04 1.239574e-01															4.860374e+00 1.795719e-01 1.092666e-01
			4.865512e+00 -5.651129e-02 1.239395e-01															4.865512e+00 3.242655e-01 1.092270e-01
			4.870650e+00 -3.211260e-02 1.251575e-01															4.870650e+00 3.210937e-01 1.103006e-01
			4.875788e+00 4.285746e-02 1.259220e-01															4.875788e+00 2.142887e-01 1.109761e-01
			4.880926e+00 -3.738459e-02 1.262453e-01															4.880926e+00 2.095364e-01 1.112672e-01
			4.886064e+00 -1.050220e-01 1.269097e-01															4.886064e+00 3.078538e-01 1.119224e-01
			4.891201e+00 1.034331e-01 1.274056e-01															4.891201e+00 2.164645e-01 1.122973e-01
			4.896339e+00 -2.160814e-01 1.274153e-01															4.896339e+00 1.395877e-01 1.122830e-01
			4.901477e+00 2.716871e-02 1.285151e-01															4.901477e+00 2.679310e-01 1.132874e-01
			4.906615e+00 -1.195692e-01 1.286698e-01															4.906615e+00 1.532383e-01 1.133814e-01
			4.911753e+00 -5.101462e-02 1.289989e-01															4.911753e+00 1.233963e-01 1.136633e-01
			4.916891e+00 3.841377e-02 1.291805e-01															4.916891e+00 3.394932e-01 1.138213e-01
			4.922029e+00 1.501831e-01 1.307307e-01															4.922029e+00 3.170925e-01 1.152492e-01
			4.927166e+00 -4.663426e-02 1.306694e-01															4.927166e+00 2.406893e-01 1.151496e-01
			4.932304e+00 -5.454384e-02 1.318149e-01															4.932304e+00 1.049726e-01 1.161481e-01
			4.937442e+00 -2.120571e-01 1.319298e-01															4.937442e+00 2.333788e-01 1.162082e-01
			4.942580e+00 -6.320633e-02 1.330177e-01															4.942580e+00 1.868076e-01 1.172714e-01
			4.947718e+00 -2.294033e-01 1.340322e-01															4.947718e+00 2.601085e-01 1.181145e-01
			4.952856e+00 -4.659722e-02 1.351626e-01															4.952856e+00 1.975510e-01 1.192594e-01
			4.957994e+00 -3.389167e-04 1.344865e-01															4.957994e+00 2.844947e-01 1.185390e-01
			4.963131e+00 2.418120e-01 1.352758e-01															4.963131e+00 1.220139e-01 1.191590e-01
			4.968269e+00 -1.023786e-01 1.361476e-01															4.968269e+00 3.283091e-01 1.200797e-01
			4.973407e+00 4.667385e-02 1.368650e-01															4.973407e+00 2.666067e-01 1.206506e-01
			4.978545e+00 -1.413324e-01 1.371008e-01															4.978545e+00 3.642511e-01 1.208250e-01
			4.983683e+00 -1.004167e-01 1.384317e-01															4.983683e+00 3.122267e-01 1.219786e-01
			4.988820e+00 -2.337635e-01 1.391864e-01															4.988820e+00 2.813508e-01 1.226214e-01
			4.993958e+00 -8.064562e-02 1.396122e-01															4.993958e+00 1.704745e-01 1.229930e-01
			4.999096e+00 -4.592456e-02 1.404364e-01															4.999096e+00 -1.256355e-02 1.237472e-01
			5.004234e+00 8.369081e-02 1.414139e-01															5.004234e+00 2.264692e-01 1.247404e-01
			5.009372e+00 1.575322e-01 1.401894e-01															5.009372e+00 2.927614e-01 1.234744e-01
			5.014509e+00 -8.031533e-02 1.412048e-01															5.014509e+00 2.308431e-01 1.243750e-01
			5.019647e+00 1.394199e-01 1.422034e-01															5.019647e+00 3.303857e-01 1.254182e-01
			5.024785e+00 2.419091e-01 1.425363e-01															5.024785e+00 3.776042e-01 1.256373e-01
			5.029923e+00 8.206707e-02 1.432108e-01															5.029923e+00 5.230958e-01 1.263728e-01
			5.035061e+00 1.185244e-01 1.449126e-01															5.035061e+00 1.235124e-01 1.276164e-01
			5.040198e+00 -6.827165e-02 1.443184e-01															5.040198e+00 2.916874e-01 1.271508e-01
			5.045336e+00 9.277688e-02 1.464345e-01															5.045336e+00 3.170962e-01 1.290194e-01
			5.050474e+00 -2.236340e-01 1.489903e-01															5.050474e+00 1.621643e-01 1.313901e-01
			5.055612e+00 4.444453e-02 1.526163e-01															5.055612e+00 1.916238e-01 1.345267e-01
			5.060750e+00 -1.568348e-02 1.537409e-01															5.060750e+00 3.084713e-01 1.355622e-01
			5.065887e+00 -1.149788e-01 1.556011e-01															5.065887e+00 4.189585e-01 1.371949e-01
			5.071025e+00 1.254340e-01 1.576525e-01															5.071025e+00 1.893678e-01 1.389841e-01
			5.076163e+00 -2.180838e-01 1.600149e-01															5.076163e+00 2.060935e-01 1.410312e-01
			5.081301e+00 -2.301556e-01 1.614431e-01															5.081301e+00 4.135283e-01 1.423500e-01
			5.086439e+00 1.421786e-01 1.641053e-01															5.086439e+00 2.300268e-01 1.447864e-01
			5.091577e+00 2.421652e-02 1.668079e-01															5.091577e+00 -7.879100e-02 1.468835e-01
			5.096714e+00 1.649642e-01 1.692600e-01															5.096714e+00 4.606760e-01 1.492703e-01
			5.101852e+00 -1.442534e-01 1.705007e-01															5.101852e+00 3.842406e-01 1.504430e-01
			5.106990e+00 2.134014e-01 1.737608e-01															5.106990e+00 3.679496e-01 1.530678e-01
			5.112128e+00 1.697605e-01 1.734356e-01															5.112128e+00 4.441280e-02 1.528845e-01
			5.117266e+00 -1.705364e-01 1.763244e-01															5.117266e+00 2.736314e-01 1.552729e-01
			5.122404e+00 1.728007e-02 1.780395e-01															5.122404e+00 2.350568e-01 1.569551e-01
			5.127542e+00 9.606766e-02 1.874271e-01															5.127542e+00 1.411832e-01 1.652802e-01
			5.132679e+00 -2.552385e-01 1.970705e-01															5.132679e+00 2.516629e-01 1.737702e-01
			5.137817e+00 3.231993e-01 2.054462e-01															5.137817e+00 5.669337e-01 1.810490e-01
			5.142955e+00 1.636896e-01 2.109891e-01															5.142955e+00 -3.039790e-01 1.856179e-01
			5.148093e+00 -1.491046e-01 2.160718e-01															5.148093e+00 2.617425e-01 1.903217e-01
			5.153231e+00 1.399521e-02 2.252358e-01															5.153231e+00 -1.676047e-01 1.983302e-01
			5.158369e+00 -2.202744e-01 2.335499e-01															5.158369e+00 3.338435e-01 2.057657e-01
			5.163507e+00 4.577539e-01 2.784773e-01															5.163507e+00 -1.419576e-01 2.451803e-01
			5.168644e+00 5.294987e-01 4.251176e-01															5.168644e+00 8.093697e-01 3.754962e-01
			5.173782e+00 7.834669e-01 8.619002e-01															5.173782e+00 5.735187e-01 7.612459e-01
			data-frames-directory: /Volumes/kowalins_grp/EM_Hari/mx_2285_Hari_2_4SU_and_Luciano/2-subunits/Luciano_3_hplc_sample_L3/scan00001															data-frames-directory: /Volumes/kowalins_grp/EM_Hari/mx_2285_Hari_2_4SU_and_Luciano/4-subunits/Luciano_4_hplc_sample_L4/scan00001
			parent-buffer-frame-index-first: 445															parent-buffer-frame-index-first: 1
			parent-buffer-frame-index-last: 470															parent-buffer-frame-index-last: 45
			parent-buffer-frames: sample_L30004-integrate0044.dat sample_L30004-integrate0045.dat sample_L30004-integrate0046.dat sample_L30004-integrate0047.dat sample_L30004-integrate0048.dat sample_L30004-integrate0049.dat sample_L30004-integrate0050.dat sample_L30004-integrate0051.dat sample_L30004-integrate0052.dat sample_L30004-integrate0053.dat sample_L30004-integrate0054.dat sample_L30004-integrate00…															parent-buffer-frames: sample_L40000-integrate0000.dat sample_L40000-integrate0001.dat sample_L40000-integrate0002.dat sample_L40000-integrate0003.dat sample_L40000-integrate0004.dat sample_L40000-integrate0005.dat sample_L40000-integrate0006.dat sample_L40000-integrate0007.dat sample_L40000-integrate0008.dat sample_L40000-integrate0009.dat sample_L40000-integrate0010.dat sample_L40000-integrate00…
			parent-sample-frame-index-first: 496															parent-sample-frame-index-first: 447
			parent-sample-frame-index-last: 520															parent-sample-frame-index-last: 468
			parent-sample-frames: sample_L30004-integrate0095.dat sample_L30004-integrate0096.dat sample_L30004-integrate0097.dat sample_L30004-integrate0098.dat sample_L30004-integrate0099.dat sample_L30005-integrate0000.dat sample_L30005-integrate0001.dat sample_L30005-integrate0002.dat sample_L30005-integrate0003.dat sample_L30005-integrate0004.dat sample_L30005-integrate0005.dat sample_L30005-integrate00…															parent-sample-frames: sample_L40004-integrate0046.dat sample_L40004-integrate0047.dat sample_L40004-integrate0048.dat sample_L40004-integrate0049.dat sample_L40004-integrate0050.dat sample_L40004-integrate0051.dat sample_L40004-integrate0052.dat sample_L40004-integrate0053.dat sample_L40004-integrate0054.dat sample_L40004-integrate0055.dat sample_L40004-integrate0056.dat sample_L40004-integrate00…

## Sheet: Figure 3F
TbCBC-dimer bound to cap4-SLe								TbCBC-dimer bound to cap0-SLe								TbCBC-dimer bound to OH-SLe
protein concentration [nM]	Relative intensity 1	Relative intensity 2	Relative intensity 3	average	sd			protein concentration [nM]	Relative intensity 1	Relative intensity 2	Relative intensity 3	average	sd			protein concentration [nM]	Relative intensity 1	Relative intensity 2	Relative intensity 3	average	sd
7500	0.1	0.24	0.27	0.17	0.0907377			6807.69	0.160983	0.220115	0.160649	0.180582	0.0342367			7500	0.92	0.75	1.01	0.893333	0.132035
3750	0.26	0.27	0.42	0.265	0.0896289			3403.85	0.227494	0.246533		0.237013	0.0134626			3750	0.93	1.03	0.84	0.933333	0.0950438
1875	0.28	0.28	0.36	0.28	0.046188			1701.92	0.306244	0.25051	0.280152	0.278969	0.0278858			1875	0.89	1.17	1.08	1.04667	0.142945
937.5	0.36	0.34	0.41	0.35	0.0360555			850.962	0.39431	0.28716	0.345076	0.342182	0.0536336			937.5	0.96	1.19	1.24	1.13	0.149332
468.75	0.48	0.43	0.55	0.455	0.0602771			425.481	0.53747	0.381103	0.40663	0.441734	0.0838862			468.75	0.94	1.24	1.21	1.13	0.165227
234.375	0.58	0.55	0.83	0.565	0.153731			212.74	0.631944	0.740998	0.623283	0.665408	0.0656057			234.375	0.95	1.21	1.48	1.21333	0.265016
117.188	0.67	0.66	0.9	0.665	0.135769			106.37	0.798032	0.780997	0.783208	0.787412	0.00926311			117.188	0.91	1.22	1.41	1.18	0.252389
58.5938	0.87	0.78	0.94	0.825	0.0802081			53.1851	0.855475	0.834966	0.841113	0.843851	0.0105251			58.5938	0.9	1.22	1.38	1.16667	0.244404
29.2969	0.77	0.7	0.97	0.735	0.140119			26.5925	0.866556	0.829964	0.766636	0.821052	0.0505526			29.2969	0.99	1.12	1.43	1.18	0.226053
14.6484	0.88	0.61	1.06	0.745	0.226495			13.2963	0.850421	0.834477	0.601402	0.7621	0.139397			14.6484	0.99	0.98	1.25	1.07333	0.15308

## Sheet: Figure 3G
TbCBC-trimer bound to cap4-SLE
protein concentration [nM]	Relative intensity 1	Relative intensity 2	Relative intensity 3	average	sd			TbCBC-trimer bound to cap0-SLe								TbCBC-trimer bound to OH-SLe
5000	0.088731	0.252219	0.082363	0.141104	0.0962808			protein concentration [nM]	Relative intensity 1	Relative intensity 2	Relative intensity 3	average	sd			protein concentration [nM]	Relative intensity 1	Relative intensity 2	Relative intensity 3	average	sd
2500	0.145954	0.271111	0.09637	0.171145	0.090053			5781.25	0.068685	0.208866	0.073764	0.117105	0.0795079			5625	0.461147	0.293026	0.478641	0.410938	0.102489
1250	0.214548	0.333561	0.142996	0.230368	0.0962625			2890.62	0.110466	0.246606	0.120791	0.159288	0.0757959			2812.5	0.601429	0.55139	0.592053	0.581624	0.0265998
625	0.287588	0.388691	0.183355	0.286545	0.102672			1445.31	0.142487	0.276538	0.133125	0.18405	0.0802336			1406.25	1.17575	0.830965	1.06013	1.02228	0.175479
312.5	0.394554	0.485277	0.359049	0.41296	0.0650958			722.656	0.2043	0.344137	0.232629	0.260355	0.0739267			703.125	1.15031	1.00897	0.956329	1.03854	0.100312
156.25	0.595126	0.669981	0.51635	0.593819	0.0768238			361.328	0.324041	0.366928	0.392437	0.361135	0.034564			351.562	1.02494	1.08364	0.920432	1.00967	0.0826668
78.125	0.801806	0.89078	0.662473	0.78502	0.115075			180.664	0.627468	0.540224	0.464665	0.544119	0.0814714			175.781	1.21547	0.806085	1.16087	1.06081	0.222281
39.0625	0.803134	0.878655	0.938676	0.873488	0.0679185			90.332	0.786406	0.751229	0.750506	0.762714	0.0205213			87.8906	1.29761	0.864182	1.20934	1.12371	0.229052
19.5312	0.96201	0.968631	1.01928	0.983306	0.0313278			45.166	0.907737	1.00422	0.946146	0.952701	0.0485738			43.9453	1.22845	0.947964	0.958705	1.04504	0.15893
9.76562	0.91203	0.935855	0.964401	0.937429	0.0262209			22.583	0.9597	1.06903	1.05457	1.02777	0.0593901			21.9727	1.25662	1.03515	1.1046	1.13212	0.113273
								11.2915	0.980662	1.19883	0.805699	0.995065	0.196962			10.9863	1.14953	0.726938	1.25736	1.04461	0.280344

## Sheet: Figure 4C
	Immunoprecipitation: HEK + HA-CBP20, HA-CBP66, HA-CBP110 + mCherry-CBP30 point mutants, amCH pulldown

## Sheet: Figure 4E
NanoTemper Technologies	NanoTemper Technologies																Dose	FNorm	FNorm
MO.Affinity Analysis v2.3	MO.Affinity Analysis v2.3																8863.81	394.006
																	8270.22	392.042
Origin of exported data	Origin of exported data																7716.39	389.964
Project Title:																	7199.64	387.766
Comment:																	6717.5	385.444
Project File Path:	C:\Users\nanotemper\Documents\NanoTemperData\users\Hari\20222109\2SU_peptide_binding_9500nM_triplicate.nta																6267.65	382.993
Analysis-Set Name:	Analysis-Set #1																5847.92	380.409
Exported from:	Dose-Response (Grouped)																5456.3	377.688
Exported on:	2024-06-14 14:30:47																5090.91	374.826
																	4749.98	371.819
Analysis Settings	Analysis Settings																4431.89	368.665
Type of Analysis:	Initial fluorescence																4135.1	365.361
Evaluation strategy:	Initial-fluorescence of MST-phase1																3858.18	361.906
																	3599.81	358.297
Sample Information	Sample Information																3358.74	354.536
Merge-Set Name:	Experiment1																3133.81	350.623
Date of Measurement:	2022-09-21 17:16:59.499 → 2022-09-21 17:42:29.438																2923.95	346.559
Capillary Type:	Unspecified container/capillary type																2728.14	342.346
Target:	Target																2545.44	337.99
TargetConcentration:	0																2374.98	333.493
Ligand:	Ligand																2215.94	328.863
																	2067.54	324.106
Measurement Settings	Measurement Settings																1929.08	319.232
MST-Power:	Low																1799.9	314.249
Excitation-Power:	100																1679.36	309.168
Excitation type:	Nano - GREEN																1566.9	304.001
Thermostat Setpoint:	(disabled)																1461.97	298.761
																	1364.06	293.461
Fit Results (Kd)	Fit Results (Kd)																1272.72	288.116
Fit Model:	Kd																1187.49	282.74
Bound	423.986																1107.96	277.348
Unbound	129.543																1033.77	271.956
Kd	980.555																964.537	266.578
TargetConc	238.264																899.945	261.231
Standard Deviation:	8.41518																839.678	255.928
Kd Confidence:	386.001																783.447	250.683
																	730.981	245.511
Dose Response Curve	Dose Response Curve	Dose Response Curve		Shifted Dose Response Curve of Run #01 of Experiment #03	Shifted Dose Response Curve of Run #01 of Experiment #03		Shifted Dose Response Curve of Run #01 of Experiment #02	Shifted Dose Response Curve of Run #01 of Experiment #02		Shifted Dose Response Curve of Run #01 of Experiment #01	Shifted Dose Response Curve of Run #01 of Experiment #01						682.03	240.424
Ligand Concentration	Fnorm [‰]	Error Value		Ligand Concentration	Fnorm [‰]		Ligand Concentration	Fnorm [‰]		Ligand Concentration	Fnorm [‰]						636.356	235.433
9500	406.679	2.43636		9500	409.45		9500	405.716		9500	404.872						593.741	230.548
4750	356.452	8.7757		4750	349.805		4750	353.151		4750	366.399						553.979	225.781
2375	330.753	6.38121		2375	329.481		2375	337.674		2375	325.103						516.881	221.138
1187.5	291.465	1.03859		1187.5	292.2		1187.5	290.731		593.75	230.113						482.267	216.627
593.75	237.985	6.84087		593.75	242.485		593.75	241.358		296.875	180.358						449.971	212.254
296.875	185.788	4.73179		296.875	187.979		296.875	189.027		148.438	149.503						419.837	208.023
148.438	151.646	2.61559		148.438	154.56		148.438	150.875		74.2188	142.797						391.722	203.939
74.2188	138.712	3.62029		74.2188	135.9		74.2188	137.439		37.1094	134.236						365.489	200.005
37.1094	134.542	1.69337		37.1094	133.022		37.1094	136.367		18.5547	138.091						341.013	196.221
18.5547	137.375	2.26304		18.5547	134.841		18.5547	139.194		9.2773	131.358						318.177	192.589
9.2773	131.813	0.547776		9.2773	132.421		9.2773	131.66		4.6387	133.241						296.869	189.108
4.6387	131.228	2.85973		4.6387	132.489		4.6387	127.955		2.3193	158.349						276.989	185.778
2.3193	138.86	16.8962		2.3193	129.901		2.3193	128.33		1.1597	129.559						258.439	182.596
1.1597	130.507	2.59988		1.1597	128.514		1.1597	133.448		0.5798	116.317						241.132	179.561
0.5798	125.523	8.04993		0.5798	131.239		0.5798	129.014		0.2899	136.368						224.984	176.67
0.2899	136.923	3.85484		0.2899	141.025		0.2899	133.376									209.918	173.92
																	195.86	171.306
																	182.744	168.825
																	170.506	166.473
																	159.088	164.245
																	148.434	162.138
																	138.494	160.145
																	129.219	158.263
																	120.566	156.486
																	112.492	154.811
																	104.958	153.232
																	97.9297	151.744
																	91.3716	150.344
																	85.2527	149.028
																	79.5435	147.789
																	74.2167	146.626
																	69.2466	145.533
																	64.6094	144.507
																	60.2826	143.544
																	56.2457	142.64
																	52.479	141.793
																	48.9647	140.999
																	45.6856	140.254
																	42.6262	139.557
																	39.7716	138.904
																	37.1082	138.292
																	34.6232	137.719
																	32.3046	137.183
																	30.1412	136.682
																	28.1227	136.213
																	26.2394	135.774
																	24.4822	135.363
																	22.8427	134.979
																	21.313	134.62
																	19.8857	134.285
																	18.554	133.971
																	17.3115	133.678
																	16.1522	133.404
																	15.0705	133.148
																	14.0613	132.909
																	13.1197	132.685
																	12.2411	132.476
																	11.4213	132.282
																	10.6565	132.099
																	9.94283	131.929
																	9.27698	131.771
																	8.65573	131.622
																	8.07607	131.484
																	7.53524	131.354
																	7.03063	131.234
																	6.5598	131.121
																	6.12051	131.016
																	5.71064	130.917
																	5.32821	130.826
																	4.97139	130.74
																	4.63847	130.66
																	4.32785	130.586
																	4.03802	130.516
																	3.76761	130.451
																	3.5153	130.39
																	3.27989	130.334
																	3.06024	130.281
																	2.85531	130.232
																	2.66409	130.186
																	2.48569	130.143
																	2.31923	130.102
																	2.16391	130.065
																	2.019	130.03
																	1.8838	129.998
																	1.75764	129.967
																	1.63994	129.939
																	1.53012	129.912
																	1.42765	129.888
																	1.33204	129.865
																	1.24284	129.843
																	1.15961	129.823
																	1.08195	129.804
																	1.0095	129.787
																	0.941894	129.77
																	0.878818	129.755
																	0.819966	129.741
																	0.765055	129.728
																	0.713821	129.715
																	0.666018	129.704
																	0.621417	129.693
																	0.579802	129.683
																	0.540974	129.674
																	0.504747	129.665
																	0.470945	129.657
																	0.439407	129.649
																	0.409981	129.642
																	0.382526	129.635
																	0.356909	129.629
																	0.333008	129.623
																	0.310707	129.618
																	0.2899	129.613

## Sheet: Figure 5A
TbCBC-tetramer bound cap4-SLe								TbCBC-tetramer bound to cap0-SLe								TbCBC-tetramer bound to OH-SLe
protein concentration [nM]	Relative intensity 1	Relative intensity 2	Relative intensity 3	average	sd			protein concentration [nM]	Relative intensity 1	Relative intensity 2	Relative intensity 3	average	sd			protein concentration [nM]	Relative intensity 1	Relative intensity 2	Relative intensity 3	average	sd
3150	0.06	0.1	0.09	0.08	0.0208167			3150	0.06	0.01	0.19	0.0866667	0.0929157			3150	0.07	0	0.17	0.08	0.08544
1575	0.07	0.01	0.11	0.04	0.0503322			1575	0	0.07	0.22	0.0966667	0.112398			1575	0.19	0.01	0.27	0.156667	0.133167
787.5	0.04	0.11	0.16	0.075	0.0602771			787.5	0.01	0	0.19	0.0666667	0.106927			787.5	0.25	0.01	0.24	0.166667	0.135769
393.75	0.08	0.01	0.1	0.045	0.0472582			393.75	0	0.1	0.26	0.12	0.131149			393.75	0.3	0.31	0.22	0.276667	0.0493288
196.875	0.13	0.15	0.15	0.14	0.011547			196.875	0.01	0.06	0.23	0.1	0.115326			196.875	0.48	0.6	0.25	0.443333	0.177858
98.4375	0.26	0.19	0.15	0.225	0.0556776			98.4375	0.13	0.2	0.28	0.203333	0.0750555			98.4375	0.74	0.78	0.39	0.636667	0.214554
49.2188	0.63	0.38	0.29	0.505	0.176163			49.2188	0.39	0.71	0.36	0.486667	0.193993			49.2188	0.99	1	0.84	0.943333	0.0896289
24.6094	0.89	0.73	0.57	0.81	0.16			24.6094	0.77	0.92	0.56	0.75	0.180831			24.6094	1.04	1.21	0.97	1.07333	0.123423
12.3047	1.04	0.69	0.85	0.865	0.175214			12.3047	0.93	0.85	0.88	0.886667	0.0404145			12.3047	1.19	1.01	1.08	1.09333	0.0907377
6.15234	1.07	0.79	0.76	0.93	0.170978			6.15234	1.13	0.94	0.96	1.01	0.104403			6.15234	1.18	1.04	1.06	1.09333	0.0757188

## Sheet: Figure 5C
TbCBP66* bound OH-SLe								TbCBP66* bound to SL-hairpin_loop								TbCBP66* bound to 15nt-single stranded
protein concentration [nM]	Relative intensity 1	Relative intensity 2	Relative intensity 3	average	sd			protein concentration [nM]	Relative intensity 1	Relative intensity 2	Relative intensity 3	average	sd			protein concentration [nM]	Relative intensity 1	Relative intensity 2	Relative intensity 3	average	sd
10500	0.13	0.06	0.07	0.095	0.0378594			8950	0.02	0.02	0.04	0.02	0.011547			9300	0.59	0.85	0.98	0.72	0.198578
5250	0.22	0.11	0.07	0.165	0.0776745			4475	0.02	0.02	0.01	0.02	0.0057735			4650	0.91	0.85	0.69	0.88	0.113725
2625	0.15	0.17	0.13	0.16	0.02			2237.5	0.01	0.04	0.05	0.025	0.0208167			2325	1.06	0.6	0.84	0.83	0.230072
1312.5	0.27	0.27	0.3	0.27	0.0173205			1118.75	0.02	0.11	0.08	0.065	0.0458258			1162.5	1.01	0.62	0.94	0.815	0.207926
656.25	0.45	0.46	0.5	0.455	0.0264575			559.375	0.14	0.53	0.36	0.335	0.195533			581.25	0.9	0.82	1.13	0.86	0.160935
328.125	0.59	0.64	0.72	0.615	0.0655744			279.688	0.59	0.74	0.56	0.665	0.0964365			290.625	0.89	0.96	0.96	0.925	0.0404145
164.062	0.87	0.84	0.98	0.855	0.0737111			139.844	0.73	1.09	0.8	0.91	0.190875			145.312	0.86	0.82	0.89	0.84	0.0351188
82.0312	0.92	0.98	1.03	0.95	0.0550757			69.9219	0.8	1.01	0.95	0.905	0.108167			72.6562	0.82	0.82	0.94	0.82	0.069282
41.0156	1.02	0.93	1.05	0.975	0.06245			34.9609	0.74	1.15	1.08	0.945	0.219317			36.3281	0.85	0.7	0.69	0.775	0.0896289
20.5078	0.91	0.83	1.01	0.87	0.090185			17.4805	0.72	1.09	1.09	0.905	0.21362			18.1641	0.82	0.73	0.81	0.775	0.0493288

## Sheet: Figure 5E
TbCBCP66* WT								TbCBP66* R142E								TbCBP66* R44E								TbCBP66* R352E
protein concentration [nM]	FP 1	FP2 2	FP 3	average	sd			protein concentration [nM]	FP 1	FP2 2	FP 3	average	sd			protein concentration [nM]	FP 1	FP2 2	FP 3	average	sd			protein concentration (nM)	FP1	FP2	FP3	average	sd
20686.7	282.4	289.7	290.9	287.67	4.6			10120	148.9	143.8	136.7	143.13	6.13			10740	138	135.1	117.1	130.07	11.32			10193.3	201.5	220.4	219.6	213.833	10.6885
10343.3	271.7	253.5	277.4	267.53	12.48			5060	105.8	107.4	106.6	106.6	0.8			5370	71.6	88	90.9	83.5	10.41			5096.67	187.8	190.7	190.8	189.767	1.70392
5171.67	230.2	235.6	248.3	238.03	9.29			2530	71.4	67.4	64.3	67.7	3.56			2685	60.5	73.2	74.4	69.37	7.7			2548.33	142.7	144.7	133.4	140.267	6.0302
2585.83	177.9	189.4	191.3	186.2	7.25			1265	45	50.2	52	49.07	3.64			1342.5	47.1	57	51.9	52	4.95			1274.17	117.2	103.6	95.5	105.433	10.9656
1292.92	122.5	129.3	119.2	123.67	5.15			632.5	37.4	38	37.2	37.53	0.42			671.25	42.9	44.7	42.9	43.5	1.04			637.083	64.2	61.3	65.4	63.6333	2.10792
646.46	77	87.2	85.3	83.17	5.42			316.25	29.3	30.7	29.9	29.97	0.7			335.63	26.8	31	27	28.27	2.37			318.542	48.4	55.4	56	53.2667	4.22532
323.23	49.4	50.4	60	53.27	5.85			158.13	28.6	28.8	27	28.13	0.99			167.81	25	31.3	33	29.77	4.21			159.271	38.5	41.7	35.1	38.4333	3.30051
161.61	35.9	40.9	41.6	39.47	3.11			79.06	25.5	27.1	23.2	25.27	1.96			83.91	29.1	28.3	30.5	29.3	1.11			79.6354	30.1	34.7	35.6	33.4667	2.95014
80.81	26.8	30	32.2	29.67	2.72			39.53	19.6	24.8	22.2	22.2	2.6			41.95	23.5	26.9	30.2	26.87	3.35			39.8177	24.3	28.8	30.6	27.9	3.245
40.4	13.1	25.3	28.1	22.17	7.98			19.77	21.5	22.3	19.2	21	1.61			20.98	18.8	17.2	20.9	18.97	1.86			19.9089	13.8	26.3	19.3	19.8	6.26498
20.2	18.8	21.7	22.2	20.9	1.84			9.88	14.4	21.8	18.1	18.1	3.7			10.49	21.5	14.3	19.3	18.37	3.69			9.95443	15.8	20.1	20.4	18.7667	2.57358
10.1	16.8	18.1	20.4	18.43	1.82			4.94	20.8	17.4	18	18.73	1.81
5.05	14.5	8.3	17.8	13.53	4.82			2.47	19.5	18.9	17.5	18.63	1.03
2.53	12.5	15.6	15.8	14.63	1.85			1.24	17.1	15.3	14.4	15.6	1.37
1.26	8.7	10.1	12.1	10.3	1.71			0.62	11.8	12.7	10.5	11.67	1.11
Purification of TbCBP66* mutants

## Sheet: S1B
Mass photometer		Dimer	frame_indices,x_coords,y_coords,contrasts,calibrated_values,fit_errors,diffblur_errors,neareast_neighbour_distances,selections																		Trimer	frame_indices,x_coords,y_coords,contrasts,calibrated_values,fit_errors,diffblur_errors,neareast_neighbour_distances,selections																			tetramer	frame_indices,x_coords,y_coords,contrasts,calibrated_values,fit_errors,diffblur_errors,neareast_neighbour_distances,selections
			5.000000000000000000e+00,4.426289967597297448e+01,1.208353211016540385e+01,-5.011639932850683876e-03,nan,2.199148108757829068e-01,nan,1.975471311617459946e+01,1.000000000000000000e+00																			8.000000000000000000e+00,6.643597435401085249e+01,5.803776521376931008e+00,-7.197293573570196987e-03,nan,2.071861191790757006e-01,nan,2.134071986464262238e+01,1.000000000000000000e+00																				5.000000000000000000e+00,2.581322447441844403e+01,2.006139985258339919e+01,-1.077076015318194704e-02,nan,1.580944707776494873e-01,nan,1.148366546117034126e+01,1.000000000000000000e+00
			5.000000000000000000e+00,6.950914222527036657e+01,1.475265524335576828e+01,-5.459724876357183870e-03,nan,3.072195011249603258e-01,nan,7.949137398990104408e+00,1.000000000000000000e+00																			8.000000000000000000e+00,4.700515922816163084e+01,2.418847519445367666e+01,-4.697112524488206153e-03,nan,2.428318546263511513e-01,nan,1.768581241072784849e+01,1.000000000000000000e+00																				7.000000000000000000e+00,1.194448020141294080e+02,1.530219841912776779e+01,-1.041511668872702363e-02,nan,8.856090078448208835e-02,nan,2.921163829272357049e+01,1.000000000000000000e+00
			6.000000000000000000e+00,1.196348667606783778e+02,9.272152253610924433e+00,-6.054635743692241522e-03,nan,2.363078826983514569e-01,nan,4.563620758609167893e+01,1.000000000000000000e+00																			1.200000000000000000e+01,8.246795193474966368e+01,1.988930168701560319e+01,-9.477495021830227573e-03,nan,1.039980564445163180e-01,nan,1.254975866686744723e+01,1.000000000000000000e+00																				7.000000000000000000e+00,2.589155902665145703e+01,6.578464373941722343e+00,-1.177197130648437000e-02,nan,8.924661557676294432e-02,nan,1.112512954986079095e+01,1.000000000000000000e+00
			7.000000000000000000e+00,2.451202200743990645e+01,1.247278989750247291e+01,-6.803773912350924782e-03,nan,1.816344400943057380e-01,nan,1.975471311617459946e+01,1.000000000000000000e+00																			1.300000000000000000e+01,2.944581308714775503e+01,2.207723770721631595e+01,-8.769907913030228208e-03,nan,2.153191055847738511e-01,nan,7.541853835681691542e+00,1.000000000000000000e+00																				7.000000000000000000e+00,1.678333439679089878e+01,1.296663716380795073e+01,-1.220756825873657581e-02,nan,1.496127422355836289e-01,nan,1.112512954986079095e+01,1.000000000000000000e+00
			9.000000000000000000e+00,7.532051852256617508e+01,2.017637084423784444e+01,-5.984154387831171901e-03,nan,2.427387466544725925e-01,nan,7.949137398990104408e+00,1.000000000000000000e+00																			1.400000000000000000e+01,7.232905329904826885e+01,1.249341248749489708e+01,-8.378184536402894650e-03,nan,1.504062808140650409e-01,nan,1.254975866686744723e+01,1.000000000000000000e+00																				1.200000000000000000e+01,9.063189614444323183e+01,2.011221578806917520e+01,-1.304867281541732295e-02,nan,7.570132287144859529e-02,nan,1.199385241666079338e+01,1.000000000000000000e+00
			1.200000000000000000e+01,6.595461409902782179e+01,2.312594597883717640e+01,-6.440614999873015868e-03,nan,1.988903928991490044e-01,nan,9.819376718789333935e+00,1.000000000000000000e+00																			1.400000000000000000e+01,1.100071025342780331e+02,7.108612109447199678e+00,-7.279959889384983972e-03,nan,2.122172916270418375e-01,nan,6.851133343987007684e+00,1.000000000000000000e+00																				1.300000000000000000e+01,1.022036893242700586e+02,2.326595934073056782e+01,-7.721219913533292935e-03,nan,1.038691868549689312e-01,nan,1.199385241666079338e+01,1.000000000000000000e+00
			1.500000000000000000e+01,1.159770534641794484e+02,1.811954750564062877e+01,-4.709317112610602457e-03,nan,2.624401947948441505e-01,nan,8.230656225276065996e+00,1.000000000000000000e+00																			1.400000000000000000e+01,2.291635338751367001e+01,1.830288805334997093e+01,-7.261212436215273500e-03,nan,4.733547252418102147e-01,nan,7.541853835681691542e+00,1.000000000000000000e+00																				2.000000000000000000e+01,6.159669698972342644e+01,1.511195682923921879e+01,-1.210380309324733498e-02,nan,7.797506656599006991e-02,nan,1.907382156882767177e+01,1.000000000000000000e+00
			1.500000000000000000e+01,1.157638441592944076e+02,8.827863453117492654e+00,-5.570887214823180139e-03,nan,2.352900894318957770e-01,nan,9.294129907613855934e+00,1.000000000000000000e+00																			1.700000000000000000e+01,1.815973784819069436e+01,2.736234490338251746e+01,-9.903136941323416667e-03,nan,1.233677139259732325e-01,nan,1.023226024915953936e+01,1.000000000000000000e+00																				2.000000000000000000e+01,7.640509896404017809e+01,2.713368300340104255e+01,-1.233836268994547777e-02,nan,7.199899602952475330e-02,nan,1.907382156882767177e+01,1.000000000000000000e+00
			1.600000000000000000e+01,1.077620986193852701e+02,1.761139516955594075e+01,-5.918307122526726000e-03,nan,2.368315986630700198e-01,nan,8.230656225276065996e+00,1.000000000000000000e+00																			1.800000000000000000e+01,1.062581858542865092e+02,1.284303900527313935e+01,-8.574991112849704097e-03,nan,1.307505005324832714e-01,nan,6.851133343987007684e+00,1.000000000000000000e+00																				2.100000000000000000e+01,9.711569518945022139e+01,1.697191526671236872e+01,-1.229575935861806045e-02,nan,7.018505502210903302e-02,nan,1.330361084091624413e+01,1.000000000000000000e+00
			2.000000000000000000e+01,3.357771778088865489e+01,1.371472667581511118e+01,-5.614594680308854918e-03,nan,2.155717445276754685e-01,nan,1.427634975700118680e+01,1.000000000000000000e+00																			1.800000000000000000e+01,9.137648872339356387e+01,2.679833010938470039e+01,-7.448442208012230267e-03,nan,2.412074718393564243e-01,nan,2.040134944791943283e+01,1.000000000000000000e+00																				2.400000000000000000e+01,1.071303460210052236e+02,8.214470997487532955e+00,-1.192728668432819009e-02,nan,7.611422897165764923e-02,nan,1.330361084091624413e+01,1.000000000000000000e+00
			2.000000000000000000e+01,8.099402337860792045e+01,2.229528981580110880e+01,-5.311636459150674734e-03,nan,2.852716902904410823e-01,nan,1.717472032799815906e+01,1.000000000000000000e+00																			1.900000000000000000e+01,6.505240183996366454e+01,2.638916811100893511e+01,-8.452427528058491235e-03,nan,1.161438952976613370e-01,nan,1.568571582062546810e+01,1.000000000000000000e+00																				3.300000000000000000e+01,7.767178093988519549e+01,2.525984769954427378e+01,-1.232350985951158329e-02,nan,6.400709227776368859e-02,nan,7.691730644155702734e+00,1.000000000000000000e+00
			2.100000000000000000e+01,6.562417189704518705e+01,1.463117318179448034e+01,-6.128688786455771531e-02,nan,6.919537637113426509e-02,nan,1.183220100202483316e+01,1.000000000000000000e+00																			2.400000000000000000e+01,9.294076611934413279e+01,1.564900758682732196e+01,-8.214565308688918238e-03,nan,1.978406918286814697e-01,nan,9.499469424568189879e+00,1.000000000000000000e+00																				3.400000000000000000e+01,1.044244808393158763e+02,2.724382970886000876e+01,-1.245686608540315897e-02,nan,6.535740356883035229e-02,nan,1.792519519180516241e+01,1.000000000000000000e+00
			2.400000000000000000e+01,2.725453004737475737e+01,2.651439304923935225e+01,-6.343069222594589253e-03,nan,1.590493608768883682e-01,nan,1.427634975700118680e+01,1.000000000000000000e+00																			2.500000000000000000e+01,8.532642091895185743e+00,2.743644805895715422e+01,-1.032229755654820794e-02,nan,1.130534506077912615e-01,nan,1.654842327171808236e+01,1.000000000000000000e+00																				3.700000000000000000e+01,9.812157364989971597e+01,1.046330577109450743e+01,-1.178147802452293204e-02,nan,6.248774565748815846e-02,nan,1.792519519180516241e+01,1.000000000000000000e+00
			2.400000000000000000e+01,6.363156327973325688e+01,2.629438420837423962e+01,-8.196694037417838821e-03,nan,1.829436925903573652e-01,nan,1.183220100202483316e+01,1.000000000000000000e+00																			2.600000000000000000e+01,7.235652881552663018e+01,1.681017086424299833e+01,-7.506229132874319733e-03,nan,1.196269772181263180e-01,nan,1.116244542449108934e+01,1.000000000000000000e+00																				3.800000000000000000e+01,7.415431710097807638e+01,1.841951375709492211e+01,-1.094815374925251113e-02,nan,5.900459091701348857e-02,nan,7.691730644155702734e+00,1.000000000000000000e+00
			2.900000000000000000e+01,1.043652887211746361e+02,6.224307314700208593e+00,-5.473476747525954020e-03,nan,2.201349725952721492e-01,nan,1.880372779789470883e+01,1.000000000000000000e+00																			2.700000000000000000e+01,4.158396574030742698e+01,1.616123986720707606e+01,-6.299730150519881194e-03,nan,1.597155070671765209e-01,nan,2.020651646641913857e+01,1.000000000000000000e+00																				3.900000000000000000e+01,2.989560729335032363e+01,1.169187636907503247e+01,-1.168741412411372985e-02,nan,7.612625125290550798e-02,nan,1.647140399622638895e+01,1.000000000000000000e+00
			2.900000000000000000e+01,8.185880280334039583e+01,1.569769654964747119e+01,-5.515175862793760680e-03,nan,2.350270517782565571e-01,nan,5.650376833011064193e+00,1.000000000000000000e+00																			2.800000000000000000e+01,1.018261027960878238e+02,1.228884219071669648e+01,-8.255172109391839194e-03,nan,1.170136932196323976e-01,nan,9.499469424568189879e+00,1.000000000000000000e+00																				4.400000000000000000e+01,3.945836013204996107e+01,2.510309957029141614e+01,-1.142564557978378859e-02,nan,9.270577483050368439e-02,nan,1.647140399622638895e+01,1.000000000000000000e+00
			3.000000000000000000e+01,3.366531345444321488e+01,1.752006828795060045e+01,-6.302413183378743379e-03,nan,1.678505969326331559e-01,nan,9.529268800975621900e+00,1.000000000000000000e+00																			2.800000000000000000e+01,1.662899639260116302e+01,1.300386825431445104e+01,-9.302667631020160310e-03,nan,1.427218256382655204e-01,nan,7.496144889045216253e+00,1.000000000000000000e+00																				5.000000000000000000e+01,4.994429142719990011e+01,1.666097285098613412e+01,-1.092597052414368691e-02,nan,1.166268777027594794e-01,nan,7.557237677207393034e+00,1.000000000000000000e+00
			3.100000000000000000e+01,8.485294955154085983e+01,8.554558764795192616e+00,-6.139402042264760669e-03,nan,2.820334488835540832e-01,nan,4.871104015646293917e+00,1.000000000000000000e+00																			3.000000000000000000e+01,6.163886753951071995e+01,1.369056758380314598e+01,-7.982355873332392521e-03,nan,1.342664834314351019e-01,nan,1.116244542449108934e+01,1.000000000000000000e+00																				5.100000000000000000e+01,1.187782289273639975e+02,1.399539530806123366e+01,-1.272780449725125287e-02,nan,7.789190336374662849e-02,nan,8.003494274053005952e+00,1.000000000000000000e+00
			3.200000000000000000e+01,5.784348493166348959e+01,2.039745864791505170e+01,-6.282449669122613066e-03,nan,1.989477982640961429e-01,nan,1.267827974161991378e+01,1.000000000000000000e+00																			3.200000000000000000e+01,1.436158873705924144e+01,2.014887005425464395e+01,-3.893103612933981102e-03,nan,3.148828719628173900e-01,nan,7.496144889045216253e+00,1.000000000000000000e+00																				5.200000000000000000e+01,4.261819893090390110e+01,1.851575317369781715e+01,-1.201391764156730865e-02,nan,1.288181116730217068e-01,nan,7.557237677207393034e+00,1.000000000000000000e+00
			3.300000000000000000e+01,5.943787022871976689e+01,7.819831179616402395e+00,-6.542287923625408723e-03,nan,2.758478181406170959e-01,nan,1.267827974161991378e+01,1.000000000000000000e+00																			3.600000000000000000e+01,2.751622878885180512e+01,1.296671415040886899e+01,-8.013797750615923171e-03,nan,1.703462123661336758e-01,nan,7.490237096794208682e+00,1.000000000000000000e+00																				5.400000000000000000e+01,2.265438563953748030e+01,1.536179331161534556e+01,-1.200229615501316287e-02,nan,7.905888026901086718e-02,nan,2.021141518905011836e+01,1.000000000000000000e+00
			3.300000000000000000e+01,4.111130197443470990e+01,1.157328606212441535e+01,-6.542866820825995328e-03,nan,1.469944556116181689e-01,nan,9.529268800975621900e+00,1.000000000000000000e+00																			3.800000000000000000e+01,2.108008132818282476e+01,9.135310017363600821e+00,-8.422999856576077887e-03,nan,2.037373847239877245e-01,nan,7.490237096794208682e+00,1.000000000000000000e+00																				5.500000000000000000e+01,1.207071135926873922e+02,2.176297694861574428e+01,-1.343417542376813822e-02,nan,5.658861973151441127e-02,nan,8.003494274053005952e+00,1.000000000000000000e+00
			3.300000000000000000e+01,8.682763965800636186e+01,1.300745145547085180e+01,-4.717361159798275951e-03,nan,4.004950385973172766e-01,nan,4.871104015646293917e+00,1.000000000000000000e+00																			4.200000000000000000e+01,8.115107948814630490e+00,1.093994154577051248e+01,-7.630802208771708152e-03,nan,1.613342765331803319e-01,nan,1.308996675630026907e+01,1.000000000000000000e+00																				6.000000000000000000e+01,1.088334193781178385e+02,1.447361970649622265e+01,-1.112491413580793051e-02,nan,6.978550600302446671e-02,nan,1.393267179346240070e+01,1.000000000000000000e+00
			3.400000000000000000e+01,7.791026948117020368e+01,1.082805151551881551e+01,-5.219469866546037201e-03,nan,3.206794514169858390e-01,nan,6.269318795108624442e+00,1.000000000000000000e+00																			4.300000000000000000e+01,4.044112460165993639e+01,1.038029152969695446e+01,-8.200052222811633068e-03,nan,1.302190951867367996e-01,nan,1.940103027170220074e+01,1.000000000000000000e+00																				6.400000000000000000e+01,1.163591686330155461e+01,9.250364524868013305e+00,-1.180875151811510738e-02,nan,6.941356991405678301e-02,nan,9.733774648002759022e+01,1.000000000000000000e+00
			3.500000000000000000e+01,2.975973501380769548e+01,8.022864704684545600e+00,-6.664148523135726525e-03,nan,1.406357628706900176e-01,nan,1.026890543621658658e+01,1.000000000000000000e+00																			4.500000000000000000e+01,6.915673449708413045e+01,2.492342154042352576e+01,-6.386964532308529903e-03,nan,1.800019693717713754e-01,nan,1.221335808675578427e+01,1.000000000000000000e+00																				7.000000000000000000e+01,4.623903467078427099e+01,1.441852474612001522e+01,-1.180690132516666081e-02,nan,5.744590304376517853e-02,nan,inf,1.000000000000000000e+00
			3.500000000000000000e+01,7.702737541039657287e+01,2.053573031276645722e+01,-6.335582178720807443e-03,nan,2.006830405200095147e-01,nan,9.747744845385453161e+00,1.000000000000000000e+00																			4.700000000000000000e+01,7.902039836068144041e+01,1.772104339558223529e+01,-7.656670097853842186e-03,nan,2.971261986033635338e-01,nan,1.221335808675578427e+01,1.000000000000000000e+00																				8.600000000000000000e+01,6.233054602015337764e+01,1.162926730256259056e+01,-1.225990594660372052e-02,nan,5.145670180339978472e-02,nan,inf,1.000000000000000000e+00
			3.600000000000000000e+01,9.105878097679077854e+00,1.152423143651430770e+01,-5.772459174515462595e-03,nan,2.231176602044011581e-01,nan,1.773829698751377038e+01,1.000000000000000000e+00																			5.500000000000000000e+01,6.735737631698661687e+01,6.205039856757188943e+00,-7.820734412278694883e-03,nan,1.673340945696550897e-01,nan,1.853203983516891640e+01,1.000000000000000000e+00																				9.400000000000000000e+01,3.260117186081374996e+01,2.009836444266050037e+01,-1.284857916079139989e-02,nan,6.129388612838782002e-02,nan,4.074091348479532115e+01,1.000000000000000000e+00
			3.700000000000000000e+01,2.388666391620793661e+01,2.133114484512643116e+01,-6.669872468457566442e-03,nan,2.575788618984676814e-01,nan,1.454659013012814484e+01,1.000000000000000000e+00																			5.500000000000000000e+01,2.241802290956662347e+01,1.100377901483472165e+01,-7.205627427960119638e-03,nan,1.529648237758757245e-01,nan,6.842088291771163178e+00,1.000000000000000000e+00																				9.700000000000000000e+01,7.243665780254758602e+01,1.155693064255978619e+01,-2.439127054261881061e-02,nan,4.688113355264855731e-02,nan,1.427784539351563886e+01,1.000000000000000000e+00
			3.700000000000000000e+01,9.606483295834357250e+01,2.349466066981478818e+01,-5.450766231248533461e-03,nan,3.829522663846161024e-01,nan,1.397523871614417246e+01,1.000000000000000000e+00																			5.600000000000000000e+01,7.638933666517762333e+01,2.238713467544469182e+01,-7.610264902386303099e-03,nan,1.907253047883693542e-01,nan,1.853203983516891640e+01,1.000000000000000000e+00																				1.020000000000000000e+02,8.606315742799971247e+01,1.582018961178612315e+01,-1.181216264483595825e-02,nan,6.409271491040258173e-02,nan,1.427784539351563886e+01,1.000000000000000000e+00
			4.100000000000000000e+01,1.100455012557846715e+02,1.364900506283860615e+01,-5.895884742387662303e-03,nan,2.383484129454122025e-01,nan,8.539968768314361469e+00,1.000000000000000000e+00																			5.900000000000000000e+01,9.733782158266132001e+01,1.792215179967006122e+01,-1.576978157223595661e-02,nan,1.072136584687023442e-01,nan,1.347341017347447512e+01,1.000000000000000000e+00																				1.030000000000000000e+02,7.224275955118582715e+01,2.683515814816041356e+01,-1.158010362241894929e-02,nan,7.681464699362827719e-02,nan,1.767294342577821098e+01,1.000000000000000000e+00
			4.300000000000000000e+01,1.015808884098553904e+02,2.283730611482913275e+01,-5.666566746617943302e-03,nan,2.181627470106070055e-01,nan,1.249297990286869897e+01,1.000000000000000000e+00																			6.000000000000000000e+01,1.605695769124137229e+01,8.483655708207692214e+00,-6.763780093474862885e-03,nan,2.601423506255152729e-01,nan,6.842088291771163178e+00,1.000000000000000000e+00																				1.050000000000000000e+02,6.920314120397447866e+00,5.619132058139969743e+00,-8.053545071481432380e-03,nan,3.397072980834527911e-01,nan,1.322345362485273235e+01,1.000000000000000000e+00
			4.600000000000000000e+01,2.068279984977002428e+01,1.183923975589298294e+01,-6.876102268051682669e-03,nan,1.310796508577813935e-01,nan,2.518941203298156850e+01,1.000000000000000000e+00																			6.000000000000000000e+01,5.108475718843887847e+01,2.643327909547903332e+01,-7.535824943897225132e-03,nan,2.334629367531356747e-01,nan,1.798443451604456556e+01,1.000000000000000000e+00																				1.060000000000000000e+02,7.029582587752096856e+01,8.358581551688375910e+00,-1.087340865945847154e-02,nan,8.094775640476936651e-02,nan,1.744374785031124375e+01,1.000000000000000000e+00
			4.700000000000000000e+01,5.071444658885717161e+01,1.990501643609908200e+01,-7.073970010007121605e-03,nan,1.567143823828535121e-01,nan,9.125565462587438503e+00,1.000000000000000000e+00																			6.100000000000000000e+01,1.029087795539046084e+02,5.654421407078024764e+00,-7.711776665941985631e-03,nan,1.328294773620135594e-01,nan,1.347341017347447512e+01,1.000000000000000000e+00																				1.060000000000000000e+02,4.169403497746009180e+01,2.061957359385533550e+01,-1.160969425452873342e-02,nan,1.084550941474829999e-01,nan,1.939367953953233226e+01,1.000000000000000000e+00
			4.900000000000000000e+01,1.046648800881229135e+02,1.941821839637493596e+01,-5.688744679159598271e-03,nan,1.652063460594108690e-01,nan,1.176682784902148882e+01,1.000000000000000000e+00																			6.100000000000000000e+01,5.952392033155623352e+01,1.055183047434422328e+01,-7.377823817390613895e-03,nan,1.769972972845785808e-01,nan,1.798443451604456556e+01,1.000000000000000000e+00																				1.070000000000000000e+02,1.163023171308358172e+02,2.402459476456866838e+01,-1.193004921174868095e-02,nan,6.748915282837597562e-02,nan,1.980583591331145143e+01,1.000000000000000000e+00
			5.000000000000000000e+01,4.264729236998275752e+01,2.417080684596047391e+01,-5.010809860527732154e-03,nan,4.286312703593613271e-01,nan,9.125565462587438503e+00,1.000000000000000000e+00																			6.200000000000000000e+01,7.826049488480391858e+01,1.465819749197151722e+01,-4.182329022994606474e-03,nan,2.877121981670049955e-01,nan,1.918127931272744746e+01,1.000000000000000000e+00																				1.080000000000000000e+02,9.770684989078367266e+01,1.720699002762732377e+01,-1.229268273970494756e-02,nan,6.053824105438165848e-02,nan,1.980583591331145143e+01,1.000000000000000000e+00
			5.100000000000000000e+01,8.447339324025256246e+01,1.158098222906225416e+01,-7.466639413782229576e-03,nan,1.837174592947805607e-01,nan,6.856808691826999258e+00,1.000000000000000000e+00																			6.700000000000000000e+01,9.386071798911741482e+00,7.020858641052048377e+00,-9.277309140450591338e-03,nan,1.793376054531187203e-01,nan,1.124144690330945373e+01,1.000000000000000000e+00																				1.080000000000000000e+02,2.013588041972927201e+01,6.075786365681074663e+00,-1.191954281990026572e-02,nan,1.113869404157876719e-01,nan,1.322345362485273235e+01,1.000000000000000000e+00
			5.200000000000000000e+01,1.125581748756384570e+02,1.069158473694545286e+01,-5.080269076310487547e-03,nan,2.698196567712477512e-01,nan,6.989929602682146914e+00,1.000000000000000000e+00																			6.700000000000000000e+01,2.059720733155848649e+01,6.195892854760701951e+00,-9.775388792836927493e-03,nan,1.024076370643399736e-01,nan,1.124144690330945373e+01,1.000000000000000000e+00																				1.100000000000000000e+02,2.346991426101754996e+01,2.725253900870597690e+01,-1.197378309165772481e-02,nan,6.987933096037879377e-02,nan,1.939367953953233226e+01,1.000000000000000000e+00
			5.200000000000000000e+01,1.210020391948551435e+02,1.594474026824882351e+01,-6.198754509191111914e-03,nan,1.811102061439037181e-01,nan,9.944570763859235996e+00,1.000000000000000000e+00																			6.900000000000000000e+01,4.607413591265211039e+01,5.683324971928826130e+00,-7.661037391958106478e-03,nan,1.702921464147141295e-01,nan,1.178608615506131763e+01,1.000000000000000000e+00																				1.130000000000000000e+02,5.478778034106451145e+01,2.158059924908103611e+01,-1.223521990572392151e-02,nan,8.869974227162125135e-02,nan,3.182734102064717518e+01,1.000000000000000000e+00
			5.400000000000000000e+01,8.869115966550026542e+01,1.809479979140840555e+01,-6.100850084656005839e-03,nan,2.392570410273552328e-01,nan,7.760114229408993758e+00,1.000000000000000000e+00																			7.100000000000000000e+01,2.124681729920815343e+01,2.422117472224595502e+01,-4.990406228522857937e-03,nan,2.653365892342646193e-01,nan,8.534331267002322363e+00,1.000000000000000000e+00																				1.190000000000000000e+02,1.049109627557975415e+02,5.671835544544237884e+00,-1.070002633868347673e-02,nan,8.538428478432102953e-02,nan,2.297668058251813150e+01,1.000000000000000000e+00
			5.500000000000000000e+01,8.022365924888897837e+01,6.199942697618238796e+00,-5.852527386327860057e-03,nan,2.270559981617656931e-01,nan,6.856808691826999258e+00,1.000000000000000000e+00																			7.100000000000000000e+01,3.563064756221003648e+01,1.114641731314993756e+01,-8.220410369386780755e-03,nan,1.537528114377192390e-01,nan,1.178608615506131763e+01,1.000000000000000000e+00																				1.190000000000000000e+02,6.855617235292812950e+01,9.258502621322952209e+00,-1.102761416415496201e-02,nan,8.882385048970242725e-02,nan,2.485052001362722862e+01,1.000000000000000000e+00
			5.600000000000000000e+01,6.382669313990422921e+01,2.386834378397769996e+01,-7.281825038276121438e-03,nan,1.745658047971611060e-01,nan,1.093528767763939236e+01,1.000000000000000000e+00																			7.100000000000000000e+01,6.625026867178982570e+01,1.510034339322560548e+01,-8.135870155657672423e-03,nan,2.841436967836202809e-01,nan,9.562071033216804850e+00,1.000000000000000000e+00																				1.230000000000000000e+02,8.946765155524853697e+01,2.268453638109759751e+01,-1.164985997362510961e-02,nan,7.771432962942559364e-02,nan,2.297668058251813150e+01,1.000000000000000000e+00
			5.600000000000000000e+01,5.567034717356571605e+01,1.658448923640981221e+01,-6.715058767867989990e-03,nan,2.185546732821667115e-01,nan,1.093528767763939236e+01,1.000000000000000000e+00																			7.100000000000000000e+01,7.388175941744351860e+01,2.086172790072776806e+01,-8.534003845736970115e-03,nan,1.835731259278324812e-01,nan,9.562071033216804850e+00,1.000000000000000000e+00																				1.310000000000000000e+02,6.112410757400916772e+00,1.380041354427436850e+01,-1.250659766225144937e-02,nan,1.293647537084909871e-01,nan,6.618125127512598738e+00,1.000000000000000000e+00
			5.700000000000000000e+01,1.104806901163546939e+02,1.736565193209683855e+01,-5.863304245728346263e-03,nan,3.117349040855438291e-01,nan,6.989929602682146914e+00,1.000000000000000000e+00																			7.300000000000000000e+01,1.202314803099160656e+02,1.606424339386223821e+01,-8.136591798653019028e-03,nan,2.766789320423970189e-01,nan,6.855811924338104824e+00,1.000000000000000000e+00																				1.420000000000000000e+02,1.067853324638515318e+02,7.789366118118826954e+00,-1.213996060024949246e-02,nan,7.269928866696850900e-02,nan,4.710785857386093767e+01,1.000000000000000000e+00
			5.800000000000000000e+01,1.135771972872113480e+02,1.086513568995714429e+01,-5.613823491917942568e-03,nan,3.754547901285929523e-01,nan,7.200351940946265294e+00,1.000000000000000000e+00																			7.300000000000000000e+01,2.978043069214663419e+01,2.433186634249985048e+01,-8.761022547824504764e-03,nan,1.598085924594985219e-01,nan,8.534331267002322363e+00,1.000000000000000000e+00																				1.440000000000000000e+02,3.788156851622082399e+01,2.354488129005050112e+01,-1.169403158892835803e-02,nan,7.622821003080459956e-02,nan,1.664348879081014942e+01,1.000000000000000000e+00
			5.900000000000000000e+01,7.421625069639688377e+01,1.203618078600476693e+01,-5.985598566043419562e-03,nan,1.819941938533767845e-01,nan,8.375597443817891730e+00,1.000000000000000000e+00																			7.400000000000000000e+01,1.134489862538338087e+02,1.506427763389572405e+01,-9.001898683994667694e-03,nan,2.039348945742802677e-01,nan,6.855811924338104824e+00,1.000000000000000000e+00																				1.440000000000000000e+02,2.134055206033380614e+01,1.605150991610510403e+01,-1.218907440938941412e-02,nan,5.450430669570094366e-02,nan,5.944891523536464994e+00,1.000000000000000000e+00
			6.000000000000000000e+01,2.594103731950603731e+01,8.922020321215940797e+00,-7.233735873300034536e-03,nan,2.327256599679821125e-01,nan,6.086743071840878372e+00,1.000000000000000000e+00																			7.500000000000000000e+01,9.958586768956568136e+00,1.409119008631452807e+01,-7.403022303872827496e-03,nan,2.688891334759193619e-01,nan,1.025978879436696367e+01,1.000000000000000000e+00																				1.440000000000000000e+02,5.976683504422414472e+01,1.068957987151287625e+01,-3.635894744628695701e-03,nan,2.639725838952439174e-01,nan,1.844616819777598238e+01,1.000000000000000000e+00
			6.000000000000000000e+01,2.564770550117076198e+01,1.618204148443861357e+01,-7.232399171397474805e-03,nan,2.368795398361220883e-01,nan,6.642701619226478726e+00,1.000000000000000000e+00																			7.500000000000000000e+01,1.148011090977557274e+02,2.333413436481103531e+01,-1.344728895584754863e-02,nan,1.812045679913996121e-01,nan,8.379663867657269449e+00,1.000000000000000000e+00																				1.460000000000000000e+02,4.162939720254117049e+01,7.328855288966957815e+00,-2.437256453826421379e-02,nan,5.990425963531120779e-02,nan,1.664348879081014942e+01,1.000000000000000000e+00
			6.100000000000000000e+01,8.586723490880179099e+01,1.918816575094183108e+01,-5.671409831968808601e-03,nan,3.287244251680370155e-01,nan,8.338947677019271865e+00,1.000000000000000000e+00																			7.600000000000000000e+01,4.325176341419501824e+01,2.310862916489320540e+01,-7.298785981004505402e-03,nan,1.581583742243741764e-01,nan,1.352675550532390503e+01,1.000000000000000000e+00																				1.530000000000000000e+02,5.830064314497690248e+01,2.543225172280797253e+01,-1.172702941104272929e-02,nan,7.680859758770730572e-02,nan,2.030675836782412347e+01,1.000000000000000000e+00
			6.100000000000000000e+01,7.882605409358184545e+01,2.365580730856971314e+01,-7.283124827392499327e-03,nan,2.053444360676446312e-01,nan,8.338947677019271865e+00,1.000000000000000000e+00																			7.700000000000000000e+01,7.791786356416957915e+01,1.834601514970102443e+01,-7.238597323064360246e-03,nan,1.260641614308674052e-01,nan,3.499172747758777291e+01,1.000000000000000000e+00																				1.540000000000000000e+02,2.668265902138096379e+01,8.336548169061209990e+00,-1.099625742511376944e-02,nan,8.906925679006316710e-02,nan,3.594384509255450411e+01,1.000000000000000000e+00
			6.200000000000000000e+01,5.980576833316229823e+01,7.501440667157014630e+00,-6.978306934401780001e-03,nan,1.484945815805265301e-01,nan,1.510714631843427824e+01,1.000000000000000000e+00																			7.900000000000000000e+01,2.365183786859991955e+01,9.906023570028468228e+00,-8.189394696477543187e-03,nan,2.548036079964821621e-01,nan,7.054626446898948799e+00,1.000000000000000000e+00																				1.570000000000000000e+02,7.631248465654893209e+01,1.605472535541205303e+01,-1.147258369072560839e-02,nan,6.418620197416713413e-02,nan,2.030675836782412347e+01,1.000000000000000000e+00
			6.300000000000000000e+01,3.102047554349218927e+01,1.227578664451745283e+01,-6.506347538921639084e-03,nan,3.137709372421544352e-01,nan,6.086743071840878372e+00,1.000000000000000000e+00																			8.000000000000000000e+01,1.727186943677060071e+01,6.895416137275496737e+00,-9.732268877573908156e-03,nan,1.828462246823077120e-01,nan,7.054626446898948799e+00,1.000000000000000000e+00																				1.620000000000000000e+02,1.376724988842049946e+01,1.102704824394335859e+01,-1.220354618769846702e-02,nan,5.548050722201414153e-02,nan,6.274698342818950181e+01,1.000000000000000000e+00
			6.500000000000000000e+01,1.048436313496568602e+02,2.495455726238449046e+01,-5.744926233414517774e-03,nan,3.163220934744812585e-01,nan,1.748744943432589238e+01,1.000000000000000000e+00																			8.100000000000000000e+01,2.750940574195378829e+01,1.699119246303668973e+01,-8.071667342599085637e-03,nan,1.736389074250139775e-01,nan,6.231487376470226103e+00,1.000000000000000000e+00																				1.650000000000000000e+02,9.192199074720751639e+01,8.263011278484302835e+00,-1.167809821087046826e-02,nan,1.409703699608028105e-01,nan,8.142441913133565023e+00,1.000000000000000000e+00
			6.600000000000000000e+01,9.404338996133394346e+01,1.120080600419817785e+01,-5.330556512944888137e-03,nan,2.133510097257470539e-01,nan,1.143011054920064673e+01,1.000000000000000000e+00																			8.200000000000000000e+01,3.478970181064919842e+01,8.598152607990240170e+00,-8.391657615860104516e-03,nan,1.383387357878710366e-01,nan,7.600771633068225341e+00,1.000000000000000000e+00																				1.650000000000000000e+02,1.000092654528182408e+02,9.209239657229710829e+00,-1.268312074185778439e-02,nan,2.453669597643938216e-01,nan,8.142441913133565023e+00,1.000000000000000000e+00
			6.700000000000000000e+01,3.723163662513985628e+01,1.252940092185930965e+01,-5.307486526552157927e-03,nan,2.694590470302645757e-01,nan,6.216336717379959076e+00,1.000000000000000000e+00																			8.500000000000000000e+01,9.099466750727187048e+01,1.068337697137381603e+01,-8.233672497026214496e-03,nan,1.550219945211107619e-01,nan,5.582888770461548411e+00,1.000000000000000000e+00																				1.650000000000000000e+02,1.082565296624791387e+02,1.332481639756648306e+01,-1.105222342295563570e-02,nan,1.362931553485194902e-01,nan,9.217122048099104958e+00,1.000000000000000000e+00
			6.900000000000000000e+01,7.663222679631482492e+01,2.071577435137693612e+01,-5.093542396207015495e-03,nan,2.931250432946969076e-01,nan,5.875686393011060105e+00,1.000000000000000000e+00																			8.600000000000000000e+01,2.750276795497478943e+01,1.075970862185634047e+01,-8.422546833330643579e-03,nan,1.555948399748163791e-01,nan,6.231487376470226103e+00,1.000000000000000000e+00																				1.700000000000000000e+02,8.149077295239843011e+01,1.955184411539892864e+01,-1.157968598435863208e-02,nan,9.665812799208550743e-02,nan,1.537036276418171177e+01,1.000000000000000000e+00
			7.000000000000000000e+01,7.956485195518727949e+01,6.423848790959104882e+00,-5.553892628693712051e-03,nan,4.442840546222794895e-01,nan,4.071000459273850680e+00,1.000000000000000000e+00																			8.900000000000000000e+01,9.520765342224257211e+01,7.020127498077717298e+00,-7.368066124626588935e-03,nan,2.097101014566468136e-01,nan,5.582888770461548411e+00,1.000000000000000000e+00																				1.730000000000000000e+02,4.325030773737343281e+01,1.374354611856684549e+01,-1.259376693715414525e-02,nan,6.493313280917356600e-02,nan,1.818944625143478433e+01,1.000000000000000000e+00
			7.100000000000000000e+01,1.056692272439876632e+02,5.668677189002419681e+00,-5.166063383080734921e-03,nan,2.075361547997287559e-01,nan,1.287495793199575544e+01,1.000000000000000000e+00																			9.000000000000000000e+01,5.006731612781771901e+01,1.607301894578017709e+01,-8.446603826578014812e-03,nan,1.835996478547385902e-01,nan,7.993761601089538260e+00,1.000000000000000000e+00																				1.760000000000000000e+02,5.915487752946508948e+01,2.256967860467424813e+01,-1.137251696871055366e-02,nan,8.707083589574771132e-02,nan,1.818944625143478433e+01,1.000000000000000000e+00
			7.100000000000000000e+01,6.183271416709058599e+01,1.931212390762089726e+01,-6.569132841202022198e-03,nan,2.079286841256710039e-01,nan,9.004584760902391238e+00,1.000000000000000000e+00																			9.100000000000000000e+01,4.423089757591743876e+01,1.061074441751927822e+01,-7.269589905012957716e-03,nan,3.249396395099104495e-01,nan,7.993761601089538260e+00,1.000000000000000000e+00																				1.870000000000000000e+02,1.350201339081035457e+01,2.164448616409670123e+01,-2.409648841437164041e-02,nan,5.016124583400038972e-02,nan,5.261245168339318923e+01,1.000000000000000000e+00
			7.300000000000000000e+01,7.082157970127384772e+01,1.984395388482021971e+01,-5.149215004891002055e-03,nan,2.596188546736533098e-01,nan,5.875686393011060105e+00,1.000000000000000000e+00																			9.300000000000000000e+01,7.913939792154361896e+01,2.459907665208012517e+01,-8.180506311608144385e-03,nan,1.908495397664990989e-01,nan,6.799314955874752542e+00,1.000000000000000000e+00																				1.880000000000000000e+02,6.611430289052202625e+01,2.177512205469166418e+01,-1.229350247652189441e-02,nan,8.825714358015857020e-02,nan,5.261245168339318923e+01,1.000000000000000000e+00
			7.400000000000000000e+01,1.211362564281286325e+02,1.251655708786100085e+01,-5.200473139235492655e-03,nan,1.649747716584163415e-01,nan,1.691515447438360908e+01,1.000000000000000000e+00																			9.500000000000000000e+01,7.242777955503872533e+01,2.568759067200649682e+01,-8.746759276917773218e-03,nan,1.610066535688015055e-01,nan,6.799314955874752542e+00,1.000000000000000000e+00																				1.950000000000000000e+02,6.391091459216610815e+01,1.983964057221971444e+01,-8.656729046144125139e-03,nan,9.144750791599676187e-02,nan,inf,1.000000000000000000e+00
			7.400000000000000000e+01,7.549549885425231821e+01,6.539650687830088849e+00,-6.775918845268414856e-03,nan,1.993042438884647938e-01,nan,4.071000459273850680e+00,1.000000000000000000e+00																			9.700000000000000000e+01,9.402508969179085341e+01,1.116078349793060553e+01,-7.512055461599155722e-03,nan,1.530900842372480142e-01,nan,1.721270705303648896e+01,1.000000000000000000e+00																				2.020000000000000000e+02,4.525197165968877044e+01,5.918618852466090097e+00,-1.127666992443739080e-02,nan,2.028136533939158825e-01,nan,2.320770811236954501e+01,1.000000000000000000e+00
			7.500000000000000000e+01,3.874155181739537568e+01,1.778373216756986963e+01,-6.269413748989826479e-03,nan,1.889404610946777696e-01,nan,1.531001884746944341e+01,1.000000000000000000e+00																			9.700000000000000000e+01,1.101450176586731686e+02,1.719611335106849381e+01,-7.777397360334218322e-03,nan,1.470192511163410654e-01,nan,1.721270705303648896e+01,1.000000000000000000e+00																				2.040000000000000000e+02,1.530895469775165019e+01,1.665201813406532239e+01,-1.262204909706181148e-02,nan,7.180974694528319269e-02,nan,1.780930986054409715e+01,1.000000000000000000e+00
			7.700000000000000000e+01,1.061063551352415999e+02,2.030439741769616546e+01,-6.204887773469123895e-03,nan,1.885088122783665776e-01,nan,7.900407727462233076e+00,1.000000000000000000e+00																			9.700000000000000000e+01,2.080940102236961309e+01,1.470620252329396926e+01,-8.364085000462906025e-03,nan,1.627343329266819349e-01,nan,1.615294398607938575e+01,1.000000000000000000e+00																				2.050000000000000000e+02,9.026695475983765959e+01,1.248974765102360074e+01,-1.224832183980866136e-02,nan,6.805436447839696701e-02,nan,4.549207004736014426e+01,1.000000000000000000e+00
			7.800000000000000000e+01,5.121728389729202036e+01,8.909455510821597812e+00,-6.801127822007057601e-03,nan,1.703824024924870395e-01,nan,1.531001884746944341e+01,1.000000000000000000e+00																			9.900000000000000000e+01,3.479655631568233787e+01,2.278562615485160592e+01,-7.672018380849524727e-03,nan,1.440443606484445027e-01,nan,1.615294398607938575e+01,1.000000000000000000e+00																				2.070000000000000000e+02,3.130976376722955834e+01,2.447158505500069481e+01,-6.888862245415088362e-03,nan,1.351777320856746289e-01,nan,1.497171029237825479e+01,1.000000000000000000e+00
			7.900000000000000000e+01,1.283574335378948916e+01,2.012544120142188220e+01,-7.217203685641531558e-03,nan,1.834159352583524250e-01,nan,1.818852535552692018e+01,1.000000000000000000e+00																			1.000000000000000000e+02,8.162650434199426286e+01,2.637301309078713984e+01,-5.575241367747060979e-03,nan,3.477241642116898346e-01,nan,9.224225799400040060e+00,1.000000000000000000e+00																				2.080000000000000000e+02,3.702446458400117990e+01,1.063343837079132648e+01,-1.273998865576863801e-02,nan,5.942615876490220383e-02,nan,1.497171029237825479e+01,1.000000000000000000e+00
			8.200000000000000000e+01,1.116083191815082927e+02,1.463475599219722945e+01,-5.028147409835399297e-03,nan,2.134632674503743610e-01,nan,7.900407727462233076e+00,1.000000000000000000e+00																			1.040000000000000000e+02,9.732275743158588455e+01,9.580098298944182744e+00,-7.883597593884114629e-03,nan,2.030354523673429945e-01,nan,1.627378169604595115e+01,1.000000000000000000e+00																				2.120000000000000000e+02,9.210494918816342746e+00,2.440200677889685821e+01,-1.222757091009789472e-02,nan,7.881568352697865265e-02,nan,2.209937837974073815e+01,1.000000000000000000e+00
			8.200000000000000000e+01,3.019161044308183861e+01,2.556569231579743473e+01,-5.640327289040247133e-03,nan,3.012542933014192847e-01,nan,1.818852535552692018e+01,1.000000000000000000e+00																			1.080000000000000000e+02,8.109939940117914148e+01,8.300010447350683052e+00,-7.683223307860085824e-03,nan,1.565387406019268512e-01,nan,1.526246248493478497e+01,1.000000000000000000e+00																				2.130000000000000000e+02,6.853637539475219853e+01,1.402711325925441166e+01,-1.128391363914777769e-02,nan,9.915659480739136278e-02,nan,3.169412488448469034e+01,1.000000000000000000e+00
			8.300000000000000000e+01,6.615088024654187393e+01,2.287720914855795940e+01,-6.834927083975900208e-03,nan,1.629224101311993467e-01,nan,2.044774905965998713e+01,1.000000000000000000e+00																			1.100000000000000000e+02,1.148836205609867989e+02,5.605096929695075225e+00,-6.425160728989515527e-03,nan,2.208884890825855152e-01,nan,1.599631303487908873e+01,1.000000000000000000e+00																				2.210000000000000000e+02,8.361348858840639764e+01,2.653218354017809943e+01,-1.220740449376929090e-02,nan,6.462501580804957957e-02,nan,3.454567463270544891e+01,1.000000000000000000e+00
			8.900000000000000000e+01,5.708005435408584560e+01,1.351693318154996604e+01,-6.152589679119617287e-03,nan,2.502667725374745356e-01,nan,6.408067075797728052e+00,1.000000000000000000e+00																			1.120000000000000000e+02,9.627837119021852175e+01,9.894242717626353212e+00,-1.477100178961130751e-02,nan,7.958425278923231261e-02,nan,1.072185994286832056e+01,1.000000000000000000e+00																				2.250000000000000000e+02,5.354203419407356535e+01,8.388171658341526893e+00,-1.219332020040906489e-02,nan,6.102587730926334331e-02,nan,2.210796166321911116e+01,1.000000000000000000e+00
			9.300000000000000000e+01,6.105953138752426845e+00,5.626162336365887029e+00,-6.373746142352482678e-03,nan,3.059951362515207496e-01,nan,5.158122971820527169e+01,1.000000000000000000e+00																			1.120000000000000000e+02,1.134097796723187486e+02,2.153336813986514997e+01,-7.300232064949873853e-03,nan,1.362949751130420051e-01,nan,1.469503199271154692e+01,1.000000000000000000e+00																				2.250000000000000000e+02,1.142115220619855762e+02,1.049585031283223202e+01,-1.229443923144252909e-02,nan,8.512770897155064187e-02,nan,3.454567463270544891e+01,1.000000000000000000e+00
			9.300000000000000000e+01,5.937247995210734075e+01,7.532945503967512835e+00,-6.747750551769214795e-03,nan,1.654770460548389277e-01,nan,6.408067075797728052e+00,1.000000000000000000e+00																			1.130000000000000000e+02,3.719777796355148070e+01,1.080302972053332056e+01,-1.060851793739981189e-02,nan,1.249792317650365581e-01,nan,1.181025151648938909e+01,1.000000000000000000e+00																				2.250000000000000000e+02,4.155220197369356327e+01,2.696250589215737747e+01,-1.057420980110916793e-02,nan,8.880527090472867258e-02,nan,2.210796166321911116e+01,1.000000000000000000e+00
			9.400000000000000000e+01,9.577283653918250650e+01,6.614437141088837180e+00,-6.181887357586297004e-03,nan,3.138857182226202358e-01,nan,9.999153204895659286e+00,1.000000000000000000e+00																			1.130000000000000000e+02,4.764724408364068609e+01,1.630672835761799888e+01,-8.839453366829671394e-03,nan,1.597410583142645502e-01,nan,1.078328779012994154e+01,1.000000000000000000e+00																				2.270000000000000000e+02,5.739726777421700454e+00,1.707853606629194232e+01,-4.362751517457348453e-03,nan,3.570390878012589253e-01,nan,3.715139619452014585e+01,1.000000000000000000e+00
			9.500000000000000000e+01,1.056888748250370753e+02,7.901002152443296289e+00,-6.178228466397470142e-03,nan,1.656122003952782418e-01,nan,9.999153204895659286e+00,1.000000000000000000e+00																			1.140000000000000000e+02,7.027628450661643456e+01,2.025257769752523629e+01,-6.451026920582232302e-03,nan,1.705173035127597325e-01,nan,1.967498262288398791e+01,1.000000000000000000e+00																				2.350000000000000000e+02,5.578222506680372561e+01,2.347543704892746774e+01,-1.181481310997551694e-02,nan,9.418681651340665706e-02,nan,1.277879306776285162e+01,1.000000000000000000e+00
			9.800000000000000000e+01,6.892984183085415850e+01,1.681048873198552229e+01,-6.937773036460597072e-03,nan,2.671234625518509320e-01,nan,1.331975879770597437e+01,1.000000000000000000e+00																			1.140000000000000000e+02,2.796833092464195403e+01,2.242520239412145600e+01,-8.205879776782361648e-03,nan,2.971891159522463965e-01,nan,7.042472425908774980e+00,1.000000000000000000e+00																				2.350000000000000000e+02,8.927233277652142363e+01,1.148613255928210819e+01,-1.121044254324042935e-02,nan,8.856261589332126150e-02,nan,2.087757157246941020e+01,1.000000000000000000e+00
			9.800000000000000000e+01,1.058142866573621887e+02,2.098469756169954792e+01,-4.704514887175360004e-03,nan,2.413183361009457739e-01,nan,1.308429645376014250e+01,1.000000000000000000e+00																			1.160000000000000000e+02,2.106205964432966482e+01,2.104685741828301104e+01,-1.092957079129372455e-02,nan,1.478295351634804078e-01,nan,7.042472425908774980e+00,1.000000000000000000e+00																				2.360000000000000000e+02,6.966594495717211544e+01,1.865987296724599886e+01,-1.184821975130123314e-02,nan,8.344412289083424916e-02,nan,1.469514666204429432e+01,1.000000000000000000e+00
			9.900000000000000000e+01,3.366091907215812995e+01,6.631734299195752413e+00,-7.114208251941220827e-03,nan,2.208201761436774380e-01,nan,7.438216633434598712e+00,1.000000000000000000e+00																			1.170000000000000000e+02,1.068904171689244009e+02,8.363634740279884738e+00,-7.413077569578372869e-03,nan,1.531980281957129320e-01,nan,1.072185994286832056e+01,1.000000000000000000e+00																				2.370000000000000000e+02,4.813763019425863376e+01,1.323543111614787904e+01,-1.176169828067618120e-02,nan,9.866918876401775673e-02,nan,1.277879306776285162e+01,1.000000000000000000e+00
			1.010000000000000000e+02,3.799894026012136550e+01,1.267397220072571251e+01,-6.447762450017018553e-03,nan,2.328855682239984182e-01,nan,7.438216633434598712e+00,1.000000000000000000e+00																			1.180000000000000000e+02,8.418365850935265371e+01,6.335326188739326625e+00,-1.607597294171382238e-02,nan,8.486425640973582762e-02,nan,1.083373529662436496e+01,1.000000000000000000e+00																				2.390000000000000000e+02,1.505068692273971642e+01,2.240193896465709855e+01,-1.160287166859697711e-02,nan,1.726771173420140748e-01,nan,3.433322998480469579e+01,1.000000000000000000e+00
			1.030000000000000000e+02,5.333356959209881865e+01,1.324546798575682871e+01,-6.379717866936776734e-03,nan,1.731059232114794399e-01,nan,1.363233656450819886e+01,1.000000000000000000e+00																			1.180000000000000000e+02,1.112782692147655297e+02,2.664067051959825250e+01,-7.613940204965296936e-03,nan,2.152419414113010410e-01,nan,1.879636354337391424e+01,1.000000000000000000e+00																				2.420000000000000000e+02,9.340094621125567187e+01,1.016507564759191418e+01,-1.197411055814627708e-02,nan,6.945025453712827535e-02,nan,2.836726564685305263e+01,1.000000000000000000e+00
			1.050000000000000000e+02,7.677530597939360746e+01,9.803730301448020157e+00,-5.777840681811897972e-03,nan,1.589881212144296230e-01,nan,2.369304883587192379e+01,1.000000000000000000e+00																			1.180000000000000000e+02,3.882617452599961183e+01,2.250898822189516224e+01,-7.110321419647166151e-03,nan,1.626739382050533811e-01,nan,1.078328779012994154e+01,1.000000000000000000e+00																				2.450000000000000000e+02,6.504773899278332294e+01,9.272102688596589815e+00,-1.080715798937548905e-02,nan,9.301715274182387194e-02,nan,2.293307365807552145e+01,1.000000000000000000e+00
			1.050000000000000000e+02,3.843953881712995724e+01,2.551174389514025265e+01,-7.544125079334981776e-03,nan,2.635500889692150572e-01,nan,5.694144113833736753e+00,1.000000000000000000e+00																			1.210000000000000000e+02,8.939289294215794257e+01,1.583446810269136407e+01,-7.656094233658749908e-03,nan,1.933803125396797995e-01,nan,1.083373529662436496e+01,1.000000000000000000e+00																				2.490000000000000000e+02,8.090194585784520598e+01,2.584225634167241026e+01,-1.199628477325837862e-02,nan,6.002111671413679073e-02,nan,2.293307365807552145e+01,1.000000000000000000e+00
			1.070000000000000000e+02,1.002604492271378831e+02,2.562034221501448528e+01,-6.776046926825679551e-03,nan,3.847836073836427007e-01,nan,1.500013645879885971e+01,1.000000000000000000e+00																			1.220000000000000000e+02,2.132774869223332459e+01,1.960645303687694607e+01,-1.257569767562771550e-02,nan,2.508107553753979868e-01,nan,1.595273142066932870e+01,1.000000000000000000e+00																				2.500000000000000000e+02,4.602186206697837179e+01,2.294268438157693168e+01,-1.166090110118398609e-02,nan,8.624020685499256267e-02,nan,2.342794904852591742e+01,1.000000000000000000e+00
			1.080000000000000000e+02,4.249784350395920995e+01,2.151756810306911305e+01,-6.877524642039945825e-03,nan,2.367779297457334176e-01,nan,5.694144113833736753e+00,1.000000000000000000e+00																			1.230000000000000000e+02,6.693106643067361361e+00,2.595601143670239352e+01,-9.161685240953829079e-03,nan,1.738823862325556968e-01,nan,1.595273142066932870e+01,1.000000000000000000e+00																				2.640000000000000000e+02,8.949993589084357382e+01,1.806326907752751865e+01,-1.087305337286611356e-02,nan,1.460219166717763306e-01,nan,5.049576907559948147e+00,1.000000000000000000e+00
			1.100000000000000000e+02,1.891451770402316512e+01,1.323952606534983545e+01,-6.915713229958220416e-03,nan,1.246842566257118090e-01,nan,8.895578233473949936e+00,1.000000000000000000e+00																			1.240000000000000000e+02,1.080076211902350707e+02,6.898216656442322403e+00,-7.280062664626474854e-03,nan,1.861399685828420969e-01,nan,2.064860038017949151e+01,1.000000000000000000e+00																				2.650000000000000000e+02,4.626947686875266896e+01,1.452473387194693011e+01,-1.160022353212542510e-02,nan,1.066985551224767237e-01,nan,6.560993018396175103e+00,1.000000000000000000e+00
			1.110000000000000000e+02,8.526045834224936470e+01,2.555425714977169349e+01,-6.801565092146524653e-03,nan,2.267072448659860351e-01,nan,7.048797934293474121e+00,1.000000000000000000e+00																			1.250000000000000000e+02,5.981122446546858384e+01,1.780138189137840499e+01,-8.734960429432937074e-03,nan,1.901005215692698203e-01,nan,5.249894889504302498e+00,1.000000000000000000e+00																				2.650000000000000000e+02,1.075525697894193087e+02,2.277333153358499374e+01,-1.221186138653729270e-02,nan,2.012332567297174801e-01,nan,1.865696328494988165e+01,1.000000000000000000e+00
			1.120000000000000000e+02,7.831014195824866420e+01,2.438009596799494361e+01,-6.979994629455942880e-03,nan,2.024453001481557601e-01,nan,7.048797934293474121e+00,1.000000000000000000e+00																			1.250000000000000000e+02,7.246178942211928131e+01,1.753495749546472737e+01,-7.109663036646968019e-03,nan,1.619034505495631215e-01,nan,1.265337013135933830e+01,1.000000000000000000e+00																				2.680000000000000000e+02,8.499237918661501112e+01,2.033926545351910420e+01,-1.099423109738696842e-02,nan,1.558868089470087925e-01,nan,5.049576907559948147e+00,1.000000000000000000e+00
			1.130000000000000000e+02,1.012908823486326071e+02,1.003742421353177861e+01,-6.202295560193797630e-03,nan,1.485136103072391967e-01,nan,1.289334767785568125e+01,1.000000000000000000e+00																			1.290000000000000000e+02,5.604574492972937350e+01,1.414316371625918300e+01,-8.564186823158901826e-03,nan,1.554143509333418827e-01,nan,5.249894889504302498e+00,1.000000000000000000e+00																				2.700000000000000000e+02,4.013863020848241092e+01,1.686125877352542091e+01,-1.180095292873596484e-02,nan,6.062833603459816256e-02,nan,6.560993018396175103e+00,1.000000000000000000e+00
			1.130000000000000000e+02,1.353658506424494945e+01,2.032536776763641839e+01,-6.609610342396808093e-03,nan,1.982205015746782983e-01,nan,8.895578233473949936e+00,1.000000000000000000e+00																			1.290000000000000000e+02,4.052748074369844034e+01,2.253860036757644636e+01,-1.001913607620144586e-02,nan,2.387754853494676865e-01,nan,7.241329461122690603e+00,1.000000000000000000e+00																				2.720000000000000000e+02,7.713039943688445987e+01,1.520398878149326372e+01,-1.162071476293334744e-02,nan,9.872259120447568481e-02,nan,9.390516071197900771e+00,1.000000000000000000e+00
			1.170000000000000000e+02,1.087461336490982546e+02,2.283053095919262532e+01,-6.554040861441807336e-03,nan,1.642725492370978868e-01,nan,1.480690217969200262e+01,1.000000000000000000e+00																			1.320000000000000000e+02,4.574406625190325570e+01,1.751624155919656900e+01,-9.070926876533512428e-03,nan,1.811641571261397576e-01,nan,7.241329461122690603e+00,1.000000000000000000e+00																				2.750000000000000000e+02,2.496883154323423071e+01,1.458224227167427856e+01,-1.232822476449264501e-02,nan,6.771226814111352965e-02,nan,1.534003610686347940e+01,1.000000000000000000e+00
			1.180000000000000000e+02,8.845413346216214734e+01,8.830654820579715292e+00,-5.044415172582408444e-03,nan,1.883134630528315867e-01,nan,1.176757675165601924e+01,1.000000000000000000e+00																			1.320000000000000000e+02,2.488065933017059805e+01,2.467337581774312838e+01,-7.512905710484326163e-03,nan,1.257785212358294435e-01,nan,1.250397837075614937e+01,1.000000000000000000e+00																				2.770000000000000000e+02,6.055798602135859632e+00,7.368299552924233886e+00,-1.208122578543359936e-02,nan,8.509128249426967106e-02,nan,2.024212895375580246e+01,1.000000000000000000e+00
			1.180000000000000000e+02,3.994403800592144904e+01,2.104465501113001125e+01,-6.353697964618099103e-03,nan,1.930897300502704139e-01,nan,1.140530349598809323e+01,1.000000000000000000e+00																			1.330000000000000000e+02,3.408467791441693606e+01,1.555950834922975012e+01,-7.876411110846614702e-03,nan,1.708625484278379902e-01,nan,9.498285829429873317e+00,1.000000000000000000e+00																				2.770000000000000000e+02,4.876743317170529934e+01,2.288302481318646642e+01,-1.042847197922723568e-02,nan,1.132095662495851141e-01,nan,2.520469064027843231e+01,1.000000000000000000e+00
			1.190000000000000000e+02,2.911028405186863210e+01,1.288846303861199871e+01,-6.872060940293469970e-03,nan,1.450311183313185426e-01,nan,7.849014259099447166e+00,1.000000000000000000e+00																			1.330000000000000000e+02,9.130028785641134448e+01,9.478647043459343280e+00,-6.761142129177334127e-03,nan,3.098224111686296300e-01,nan,3.556178444285507823e+01,1.000000000000000000e+00																				2.850000000000000000e+02,1.037436700029612098e+02,1.199679988983087142e+01,-1.103655364320162494e-02,nan,6.959837023194637151e-02,nan,4.239806375403455974e+01,1.000000000000000000e+00
			1.200000000000000000e+02,7.674053808290405243e+01,7.704801412209581812e+00,-5.659495239639093789e-03,nan,2.101178413417328361e-01,nan,1.176757675165601924e+01,1.000000000000000000e+00																			1.350000000000000000e+02,4.389630221890278960e+01,6.176801913017981427e+00,-7.183231502831442274e-03,nan,1.434735483505894527e-01,nan,1.148900010492544688e+01,1.000000000000000000e+00																				2.860000000000000000e+02,6.148856115482704610e+01,8.518066453145483052e+00,-1.169077076559370092e-02,nan,7.937653655489917970e-02,nan,7.756973459766569157e+00,1.000000000000000000e+00
			1.200000000000000000e+02,4.151356904257594493e+01,9.747862538902484886e+00,-6.000716737288423579e-03,nan,1.747979629910997312e-01,nan,9.776085622437605593e+00,1.000000000000000000e+00																			1.350000000000000000e+02,1.261614132663302357e+01,2.223799633248003360e+01,-8.116017700967865026e-03,nan,1.739968565580728432e-01,nan,1.250397837075614937e+01,1.000000000000000000e+00																				2.880000000000000000e+02,4.179622749385264058e+01,8.747352246242019902e+00,-1.197928305678748820e-02,nan,1.937011704347014751e-01,nan,1.925644060906242316e+01,1.000000000000000000e+00
			1.200000000000000000e+02,5.977468626223488712e+01,2.260206491810782126e+01,-5.460324472360238504e-03,nan,2.144785702846521147e-01,nan,1.950805887264509053e+01,1.000000000000000000e+00																			1.400000000000000000e+02,1.115946269947708060e+02,1.358928923887289208e+01,-8.223548120612635126e-03,nan,1.415989079940196405e-01,nan,2.632890423738796315e+01,1.000000000000000000e+00																				2.900000000000000000e+02,5.961603599910452544e+01,1.604563490495708322e+01,-1.262096393873818508e-02,nan,8.435826801906598504e-02,nan,7.756973459766569157e+00,1.000000000000000000e+00
			1.200000000000000000e+02,7.876545587632993772e+01,2.706469087632468273e+01,-6.542225696855575451e-03,nan,3.142604193075975161e-01,nan,1.169217851913529849e+01,1.000000000000000000e+00																			1.450000000000000000e+02,8.556602611753805832e+01,9.624048424588776740e+00,-1.005388243585124755e-02,nan,1.400157468195792898e-01,nan,2.604731097577639432e+01,1.000000000000000000e+00																				2.930000000000000000e+02,7.608262192682605018e+01,2.567101965415478659e+01,-5.258607647239503524e-03,nan,1.808340112644418740e-01,nan,1.907344970594266442e+01,1.000000000000000000e+00
			1.210000000000000000e+02,9.045640940149303333e+01,2.689544491387510661e+01,-5.002122993299563600e-03,nan,2.515599967973500828e-01,nan,1.169217851913529849e+01,1.000000000000000000e+00																			1.480000000000000000e+02,2.091054738203527918e+01,2.541316960293662319e+01,-8.764483420511264694e-03,nan,1.993681482782125869e-01,nan,1.623967540681171329e+01,1.000000000000000000e+00																				2.940000000000000000e+02,4.644670784144618381e+01,1.648429752479064092e+01,-4.062462184126259569e-03,nan,2.128480594734919462e-01,nan,1.317663192997862076e+01,1.000000000000000000e+00
			1.240000000000000000e+02,3.255448673960620454e+01,5.835485462770166443e+00,-5.704056339744961214e-03,nan,2.805477971003512705e-01,nan,7.849014259099447166e+00,1.000000000000000000e+00																			1.520000000000000000e+02,3.410896811356041525e+01,1.595120640747593121e+01,-7.335869989607143697e-03,nan,3.384445747227448065e-01,nan,1.329141754616629179e+01,1.000000000000000000e+00																				2.950000000000000000e+02,1.172773922636706772e+02,1.545300610733705859e+01,-1.213709452990577309e-02,nan,6.981181599922225978e-02,nan,4.244310195954490439e+01,1.000000000000000000e+00
			1.250000000000000000e+02,1.158076695997361156e+02,2.212642736600530213e+01,-6.308813146823368488e-03,nan,2.473755174693680337e-01,nan,1.308166580254609279e+01,1.000000000000000000e+00																			1.540000000000000000e+02,2.424529969961106701e+01,2.486018086058752985e+01,-7.964434460924317213e-03,nan,1.850186928939423492e-01,nan,1.329141754616629179e+01,1.000000000000000000e+00																				2.960000000000000000e+02,2.344906952070243733e+01,1.678923305584266146e+01,-7.127251582901021967e-03,nan,2.058385444574375445e-01,nan,5.085573487560956174e+00,1.000000000000000000e+00
			1.260000000000000000e+02,6.171398780430747166e+01,7.518383083401973366e+00,-6.132091498476287261e-03,nan,2.213493390771305025e-01,nan,1.748898444428794008e+01,1.000000000000000000e+00																			1.560000000000000000e+02,1.209363621830310365e+02,6.022038888185233141e+00,-1.001362018654346729e-02,nan,1.371286962740547732e-01,nan,1.743495833380517013e+01,1.000000000000000000e+00																				3.000000000000000000e+02,2.824159122826045376e+01,1.508782382230473829e+01,-1.079710208280850077e-02,nan,1.326687872531834289e-01,nan,5.085573487560956174e+00,1.000000000000000000e+00
			1.260000000000000000e+02,9.058461201555854814e+01,7.037525130279862040e+00,-6.585856286510217636e-03,nan,1.804432121505336051e-01,nan,1.348181158752437803e+01,1.000000000000000000e+00																			1.570000000000000000e+02,1.003458917112691040e+02,6.538782261282749531e+00,-6.885085484274874532e-03,nan,2.051207706438283873e-01,nan,1.818582157391872656e+01,1.000000000000000000e+00																				3.010000000000000000e+02,6.428665639813623045e+01,1.292875847729106908e+01,-1.151219501315371013e-02,nan,8.338074665227801496e-02,nan,3.610967025970509781e+01,1.000000000000000000e+00
			1.260000000000000000e+02,4.216059748516625660e+01,6.764482752630605944e+00,-6.858436356817022850e-03,nan,2.402421511025314427e-01,nan,9.650927396915404799e+00,1.000000000000000000e+00																			1.570000000000000000e+02,7.889807633102728346e+01,1.967753205866220156e+01,-2.310151752109893680e-02,nan,9.017086728619772007e-02,nan,2.515224703327868028e+01,1.000000000000000000e+00																				3.040000000000000000e+02,6.690390185327241390e+00,1.604506975946213032e+01,-1.009275005026121809e-02,nan,1.475610800913793597e-01,nan,2.157244970273728413e+01,1.000000000000000000e+00
			1.270000000000000000e+02,1.048409650175643577e+02,9.188150824326868360e+00,-6.014516763398048901e-03,nan,1.812849463996520916e-01,nan,8.265116137512409367e+00,1.000000000000000000e+00																			1.600000000000000000e+02,1.116545190200237840e+02,2.078093991769477356e+01,-1.534748650188025310e-02,nan,1.242139917432205642e-01,nan,1.743495833380517013e+01,1.000000000000000000e+00																				3.060000000000000000e+02,1.170398894671577210e+02,2.393132893352687418e+01,-1.179055965491189635e-02,nan,6.834790419448300014e-02,nan,5.388840465145479897e+01,1.000000000000000000e+00
			1.270000000000000000e+02,7.839039794861599830e+01,1.278734138569942225e+01,-6.569937621187496059e-03,nan,2.529852630396438595e-01,nan,1.198423980000100464e+01,1.000000000000000000e+00																			1.600000000000000000e+02,5.260204661562888617e+01,2.378963852863663675e+01,-9.900014814703541124e-03,nan,2.614176181245027042e-01,nan,6.310797962360801705e+00,1.000000000000000000e+00																				3.080000000000000000e+02,3.364317765478084965e+01,1.131866712700881017e+01,-1.143633113333738550e-02,nan,1.017313652936122637e-01,nan,8.822309681953164784e+00,1.000000000000000000e+00
			1.270000000000000000e+02,3.124951405148972583e+01,2.034158836819965899e+01,-7.830081254158570078e-03,nan,1.525759347780237807e-01,nan,6.617673153104389527e+00,1.000000000000000000e+00																			1.610000000000000000e+02,4.849063022545566071e+01,1.311506542105413331e+01,-1.603945085031315346e-02,nan,8.255431567995008546e-02,nan,9.475204787587417243e+00,1.000000000000000000e+00																				3.100000000000000000e+02,4.944101606698644247e+01,2.300754417539403462e+01,-1.097704486624671502e-02,nan,8.604252298173287183e-02,nan,1.500795162334136634e+01,1.000000000000000000e+00
			1.280000000000000000e+02,1.036240127031448992e+02,1.736318426957938144e+01,-5.168950743750787800e-03,nan,2.081351556932298230e-01,nan,8.265116137512409367e+00,1.000000000000000000e+00																			1.630000000000000000e+02,7.943568643214417691e+00,1.073782843433494349e+01,-8.207564656165051639e-03,nan,2.928594778599621362e-01,nan,3.807519857606768454e+01,1.000000000000000000e+00																				3.110000000000000000e+02,4.233205440301161104e+01,9.790083148831824289e+00,-1.091919385225539191e-02,nan,8.729001927776625092e-02,nan,8.822309681953164784e+00,1.000000000000000000e+00
			1.310000000000000000e+02,3.785931012018724573e+01,2.001879758216418281e+01,-6.108803490101505709e-03,nan,2.005852722700801616e-01,nan,6.617673153104389527e+00,1.000000000000000000e+00																			1.640000000000000000e+02,6.598281948856511292e+01,1.439932529498601177e+01,-7.880939117528240612e-03,nan,1.346695007426191859e-01,nan,1.253030853122033150e+01,1.000000000000000000e+00																				3.120000000000000000e+02,6.887012558399024442e+01,8.278820841062946911e+00,-1.200378977917159959e-02,nan,6.773840419853827122e-02,nan,1.032185408820285666e+01,1.000000000000000000e+00
			1.320000000000000000e+02,7.647545091921892890e+01,2.461759841834801321e+01,-5.476680254217639390e-03,nan,2.289284293537738879e-01,nan,1.198423980000100464e+01,1.000000000000000000e+00																			1.640000000000000000e+02,5.884694995550516694e+01,2.469922810495076604e+01,-1.646266494639670244e-02,nan,1.233637916239691545e-01,nan,6.310797962360801705e+00,1.000000000000000000e+00																				3.170000000000000000e+02,6.073035619239366412e+01,1.462585369664022572e+01,-1.154700647281182296e-02,nan,9.878873806267551849e-02,nan,8.244698619691938291e+00,1.000000000000000000e+00
			1.330000000000000000e+02,1.139741744798400163e+02,2.465972015672602424e+01,-5.948130968638608816e-03,nan,3.277863291468418039e-01,nan,5.150652117990140333e+00,1.000000000000000000e+00																			1.650000000000000000e+02,8.897130599592821909e+01,1.647601283712628017e+01,-7.736113444824772693e-03,nan,1.778687185744508570e-01,nan,1.103816722025832142e+01,1.000000000000000000e+00																				3.180000000000000000e+02,8.125287061501832397e+01,2.564561659264705185e+01,-1.096065514121603857e-02,nan,9.025241033908182331e-02,nan,1.710221385996693044e+01,1.000000000000000000e+00
			1.350000000000000000e+02,9.231984489988148823e+01,6.185371351129286488e+00,-6.512578451281799026e-03,nan,3.160164397845670603e-01,nan,1.806901110295627078e+01,1.000000000000000000e+00																			1.660000000000000000e+02,9.946070461459429168e+01,1.303891344939952823e+01,-8.941914149279660273e-03,nan,1.070136562792248780e-01,nan,1.103816722025832142e+01,1.000000000000000000e+00																				3.190000000000000000e+02,5.875859820052198046e+01,2.263130344984212172e+01,-1.136068098722461256e-02,nan,7.031692206730499883e-02,nan,8.244698619691938291e+00,1.000000000000000000e+00
			1.360000000000000000e+02,6.214215837698132106e+01,9.095211030509108951e+00,-6.439129285536644709e-03,nan,1.788884679585478477e-01,nan,2.112789117066595779e+01,1.000000000000000000e+00																			1.660000000000000000e+02,4.441579505224486724e+01,2.166931723391793696e+01,-8.150096859893988382e-03,nan,1.592575791773925831e-01,nan,9.475204787587417243e+00,1.000000000000000000e+00																				3.200000000000000000e+02,7.062889600765872444e+01,1.224349428107925064e+01,-1.343739649919961990e-02,nan,5.942143059150573059e-02,nan,1.018119476580718796e+01,1.000000000000000000e+00
			1.360000000000000000e+02,2.920479217357216584e+01,2.117288812230074058e+01,-6.352295824539339573e-03,nan,1.500857431714683887e-01,nan,8.731128556098299853e+00,1.000000000000000000e+00																			1.690000000000000000e+02,1.799545869049276803e+01,2.253396031048271908e+01,-7.456547801059624885e-03,nan,1.710579932947349224e-01,nan,2.280842647089368569e+01,1.000000000000000000e+00																				3.290000000000000000e+02,2.948130212321137122e+01,2.112635617585577563e+01,-3.227375653058880186e-03,nan,2.734772157122754566e-01,nan,7.736959160084785481e+01,1.000000000000000000e+00
			1.370000000000000000e+02,1.116518188119989219e+02,2.006234249194769248e+01,-9.521875355859127713e-03,nan,2.705564124070253262e-01,nan,5.150652117990140333e+00,1.000000000000000000e+00																			1.720000000000000000e+02,8.666610066145609892e+01,9.895010749394032246e+00,-7.378549497120742012e-03,nan,1.668333873508291987e-01,nan,1.017432680145754098e+01,1.000000000000000000e+00																				3.300000000000000000e+02,1.066386373065267179e+02,2.685342627246832592e+01,-2.900553427760432703e-03,nan,3.082595041316165130e-01,nan,4.510097519229689311e+01,1.000000000000000000e+00
			1.370000000000000000e+02,6.474487316512622215e+00,1.518105373198231867e+01,-7.442429219808597077e-03,nan,1.617853607964768736e-01,nan,2.350678281381497570e+01,1.000000000000000000e+00																			1.720000000000000000e+02,4.078362376545547363e+01,2.157278884065342339e+01,-9.064607264635725359e-03,nan,1.425105028840970567e-01,nan,2.119300004687111638e+01,1.000000000000000000e+00																				3.350000000000000000e+02,6.219913787543340078e+01,1.915739784151533698e+01,-1.279043949126738682e-02,nan,6.722247569763872832e-02,nan,2.991853870598871978e+01,1.000000000000000000e+00
			1.390000000000000000e+02,1.205480888877107617e+02,2.331467245748650896e+01,-6.785725490186053470e-03,nan,2.038387673726164140e-01,nan,6.919586326822196654e+00,1.000000000000000000e+00																			1.730000000000000000e+02,7.663766920851233522e+01,1.161183585885203406e+01,-7.881281268784011071e-03,nan,1.878688789483830002e-01,nan,1.017432680145754098e+01,1.000000000000000000e+00																				3.360000000000000000e+02,1.165702804775578585e+02,1.079136608910599016e+01,-1.247424183776909418e-02,nan,6.468592942478612606e-02,nan,5.501101376218106509e+01,1.000000000000000000e+00
			1.390000000000000000e+02,3.675593729351282235e+01,8.500606992794578431e+00,-5.869872160406401640e-03,nan,2.270066875585124988e-01,nan,1.475149150586616287e+01,1.000000000000000000e+00																			1.740000000000000000e+02,6.194613142251144922e+01,2.043633793906269602e+01,-7.815907312491470610e-03,nan,1.078394033488050407e-01,nan,5.541065579040891365e+00,1.000000000000000000e+00																				3.390000000000000000e+02,3.279892212766562665e+01,1.361246571510900516e+01,-1.199285146090679072e-02,nan,6.587407510511966713e-02,nan,2.280359323953059558e+01,1.000000000000000000e+00
			1.400000000000000000e+02,1.000576579010245410e+02,2.251373355308017565e+01,-5.333386244293058728e-03,nan,3.174587749633565048e-01,nan,1.185048038537537707e+01,1.000000000000000000e+00																			1.770000000000000000e+02,1.891182814132533352e+01,1.679418080366129118e+01,-8.987013096129890799e-03,nan,1.374606869752486027e-01,nan,8.212449361905349576e+00,1.000000000000000000e+00																				3.400000000000000000e+02,1.013662130648762094e+01,1.614702408381943144e+01,-1.238563329981662124e-02,nan,8.053745818444157933e-02,nan,2.280359323953059558e+01,1.000000000000000000e+00
			1.410000000000000000e+02,1.138261546773279207e+02,2.495670638089659121e+01,-5.494509447396822566e-03,nan,3.047702771304970915e-01,nan,5.355607746344293041e+00,1.000000000000000000e+00																			1.780000000000000000e+02,1.637751857545907797e+01,8.982548480886595854e+00,-7.790676586249666719e-03,nan,2.477225012327105569e-01,nan,8.212449361905349576e+00,1.000000000000000000e+00																				3.500000000000000000e+02,5.100548355402390399e+01,1.701260129262782073e+01,-7.677458225019898400e-03,nan,1.267019136233670240e-01,nan,2.640754202238494130e+01,1.000000000000000000e+00
			1.450000000000000000e+02,2.218794462137573476e+01,2.181507770496547849e+01,-7.868654719677802695e-03,nan,1.462404064417750504e-01,nan,6.256473151063242710e+01,1.000000000000000000e+00																			1.790000000000000000e+02,8.091244635531293738e+01,1.862723680745394716e+01,-8.279628626194237770e-03,nan,2.221808717836494251e-01,nan,6.870692988988071015e+00,1.000000000000000000e+00																				3.500000000000000000e+02,1.430918036842311203e+01,2.601833256674366623e+01,-1.216879927150836711e-02,nan,7.876003295105016289e-02,nan,1.337167316107775150e+01,1.000000000000000000e+00
			1.460000000000000000e+02,1.045628329624856434e+02,2.208351032510274692e+01,-4.937646274506744988e-03,nan,2.137040740451088272e-01,nan,9.698679537323510402e+00,1.000000000000000000e+00																			1.790000000000000000e+02,5.811854617147785973e+01,2.444295732419299583e+01,-8.713992043093475234e-03,nan,1.532608755497052444e-01,nan,5.541065579040891365e+00,1.000000000000000000e+00																				3.520000000000000000e+02,1.015290073925809082e+02,2.225092378250096914e+01,-1.116257049446740812e-02,nan,9.277868085282492405e-02,nan,8.990195032866788338e+00,1.000000000000000000e+00
			1.480000000000000000e+02,8.393734760657393679e+01,1.174746329195193439e+01,-6.994407247662197402e-03,nan,1.260403631712367911e-01,nan,2.307042510311489636e+01,1.000000000000000000e+00																			1.800000000000000000e+02,8.671019518967483464e+01,2.231404173890680198e+01,-7.534092832630926058e-03,nan,2.333148206988974183e-01,nan,6.870692988988071015e+00,1.000000000000000000e+00																				3.530000000000000000e+02,2.460212625762970262e+01,1.748270675204488711e+01,-1.229978982861158060e-02,nan,6.651691542249371647e-02,nan,1.337167316107775150e+01,1.000000000000000000e+00
			1.540000000000000000e+02,5.450413774301772207e+01,1.801682911534523512e+01,-7.697797746301496442e-03,nan,2.392448091255015008e-01,nan,2.749831268161855391e+01,1.000000000000000000e+00																			1.830000000000000000e+02,7.060962244478285754e+01,2.063375086508575507e+01,-7.656084226970897438e-03,nan,1.763571145322105904e-01,nan,9.585437366599016684e+00,1.000000000000000000e+00																				3.530000000000000000e+02,9.360333164361630054e+01,1.800742632742255367e+01,-1.160339859739923860e-02,nan,1.352166675996786527e-01,nan,8.990195032866788338e+00,1.000000000000000000e+00
			1.540000000000000000e+02,8.118213199046554962e+01,2.468329919097029901e+01,-5.750823094990645083e-03,nan,2.891872216248914107e-01,nan,1.753513941580950330e+01,1.000000000000000000e+00																			1.850000000000000000e+02,3.355149757786828246e+01,2.158454917741533308e+01,-8.893413010676719244e-03,nan,1.376752384584384314e-01,nan,8.173051547247290216e+00,1.000000000000000000e+00																				3.590000000000000000e+02,6.911009509032273002e+01,1.128814582680348266e+01,-1.295893850741054384e-02,nan,2.020017404453968712e-01,nan,6.128110360375956134e+00,1.000000000000000000e+00
			1.590000000000000000e+02,1.022937899261599313e+02,1.070563568828461776e+01,-6.391081215884513236e-03,nan,1.262336914453052739e-01,nan,1.165750214105420390e+01,1.000000000000000000e+00																			1.870000000000000000e+02,6.117199765715424320e+01,1.895689431876742859e+01,-1.759678406249535684e-02,nan,8.394681570003614812e-02,nan,9.585437366599016684e+00,1.000000000000000000e+00																				3.600000000000000000e+02,7.284348760897134412e+01,1.614772573566861880e+01,-9.657639990329324603e-03,nan,4.676377736041879007e-01,nan,6.128110360375956134e+00,1.000000000000000000e+00
			1.590000000000000000e+02,8.488676819066903079e+01,7.543964753600277184e+00,-5.156024007935042751e-03,nan,2.026411196002241288e-01,nan,8.439848867574006874e+00,1.000000000000000000e+00																			1.880000000000000000e+02,3.435950636796045643e+01,1.345153661200667550e+01,-7.429570340706142043e-03,nan,2.792758128801281492e-01,nan,8.173051547247290216e+00,1.000000000000000000e+00																				3.630000000000000000e+02,6.261165053312122097e+01,1.169175891764773034e+01,-1.237145738760013838e-02,nan,7.567079683291133563e-02,nan,6.510966532714076216e+00,1.000000000000000000e+00
			1.600000000000000000e+02,1.133644154895837914e+02,1.435784129629048422e+01,-5.161039138128558149e-03,nan,2.019318670793752712e-01,nan,1.165750214105420390e+01,1.000000000000000000e+00																			1.890000000000000000e+02,8.040039407537311433e+01,2.659932315450150853e+01,-6.949880892199868966e-03,nan,2.831744094516562837e-01,nan,2.069149456480686666e+01,1.000000000000000000e+00																				3.660000000000000000e+02,2.990742015300264711e+01,2.337956152370317398e+01,-1.092724963648631677e-02,nan,7.965574637710093331e-02,nan,3.472997861378534168e+01,1.000000000000000000e+00
			1.610000000000000000e+02,6.988627735150485876e+01,2.046950822160075134e+01,-6.298994160527136323e-03,nan,1.839727472583593260e-01,nan,1.789705465293487308e+01,1.000000000000000000e+00																			1.900000000000000000e+02,2.034485416133371771e+01,6.703736303751673731e+00,-9.752872778135524001e-03,nan,1.339145217901784868e-01,nan,1.347454283069155068e+01,1.000000000000000000e+00																				3.680000000000000000e+02,1.084463956543578291e+02,2.580433695044562725e+01,-1.107309400362507107e-02,nan,1.069984015809969380e-01,nan,1.504818466856190184e+01,1.000000000000000000e+00
			1.640000000000000000e+02,1.023535262179344869e+02,2.687575691543766254e+01,-5.519637320679159423e-03,nan,2.124272959468646027e-01,nan,1.120748149766049018e+01,1.000000000000000000e+00																			1.900000000000000000e+02,9.746062284998375347e+00,1.502412783650234473e+01,-2.846530366966553913e-02,nan,6.804085196678399949e-02,nan,1.347454283069155068e+01,1.000000000000000000e+00																				3.700000000000000000e+02,8.168160792118089830e+01,2.099375130265060463e+01,-1.446561569990693387e-02,nan,7.338870737284841628e-02,nan,2.719366831960686071e+01,1.000000000000000000e+00
			1.640000000000000000e+02,2.753718091373237087e+01,1.462180419913553209e+01,-6.893947333639493733e-03,nan,1.526981626915917545e-01,nan,3.384267844850856477e+01,1.000000000000000000e+00																			1.930000000000000000e+02,1.044808021174782624e+02,1.429242967610426973e+01,-7.101424992498302571e-03,nan,1.621188884100015493e-01,nan,2.704303382690075708e+01,1.000000000000000000e+00																				3.710000000000000000e+02,1.094807837254648746e+02,1.079174546404685486e+01,-1.057949415724922237e-02,nan,8.697601008514788123e-02,nan,1.504818466856190184e+01,1.000000000000000000e+00
			1.640000000000000000e+02,8.713057893848525737e+01,1.568007944277929866e+01,-5.044997833331081073e-03,nan,2.368623562943649175e-01,nan,8.439848867574006874e+00,1.000000000000000000e+00																			1.950000000000000000e+02,7.546793471573573697e+01,1.846814135438773619e+01,-7.411339735387862011e-03,nan,1.159525329944303129e-01,nan,1.751070594190431962e+01,1.000000000000000000e+00																				3.780000000000000000e+02,8.722881462468855318e+01,1.042772193043579243e+01,-3.435934308674807366e-03,nan,2.670030694761820200e-01,nan,1.623721975873257151e+01,1.000000000000000000e+00
			1.660000000000000000e+02,1.135539159899361721e+02,2.727439268357979785e+01,-6.019459270895277138e-03,nan,1.955372139177703472e-01,nan,1.120748149766049018e+01,1.000000000000000000e+00																			1.970000000000000000e+02,6.322539132886117841e+01,5.948358848116419573e+00,-7.738466060823479334e-03,nan,2.022774739605462946e-01,nan,1.751070594190431962e+01,1.000000000000000000e+00																				3.800000000000000000e+02,7.219956327004632612e+01,1.657336341138471880e+01,-1.125104970707537302e-02,nan,7.768540461175055256e-02,nan,1.623721975873257151e+01,1.000000000000000000e+00
			1.670000000000000000e+02,6.136994271431389336e+01,1.380258901723415121e+01,-6.205843847571926655e-03,nan,1.338208853273622490e-01,nan,2.582896337393554020e+01,1.000000000000000000e+00																			1.980000000000000000e+02,2.757555882002001368e+01,1.272986596750789268e+01,-8.946560101268118126e-03,nan,1.226097227274053347e-01,nan,1.586297725974803718e+01,1.000000000000000000e+00																				3.820000000000000000e+02,9.675784312526111819e+01,2.514247152423696363e+01,-1.182096446791343868e-02,nan,8.763516988898811810e-02,nan,1.753072273960762928e+01,1.000000000000000000e+00
			1.700000000000000000e+02,9.107014473922023967e+01,2.631590720521587201e+01,-7.070018711584158747e-03,nan,1.846356831870774595e-01,nan,9.136746478265282079e+00,1.000000000000000000e+00																			1.980000000000000000e+02,1.320950800803913694e+01,1.945672493814693738e+01,-1.724745135128792628e-02,nan,8.009896168513586101e-02,nan,1.586297725974803718e+01,1.000000000000000000e+00																				3.870000000000000000e+02,6.839706590375853068e+01,9.471311660693462642e+00,-1.026773617572724305e-02,nan,7.500132883527421690e-02,nan,1.763901764302284292e+01,1.000000000000000000e+00
			1.720000000000000000e+02,9.132287384066292191e+01,6.302288099428142054e+00,-5.947536513751268752e-03,nan,2.155994350048423547e-01,nan,6.299135326731368778e+00,1.000000000000000000e+00																			2.000000000000000000e+02,1.077695054055332093e+02,2.371528030043514335e+01,-1.518211344409382650e-02,nan,9.558216862247248535e-02,nan,1.001510887451169118e+01,1.000000000000000000e+00																				3.870000000000000000e+02,5.087961850821842091e+01,2.660610160618353603e+01,-1.065322134345293541e-02,nan,7.568187967057482535e-02,nan,1.927990008368668384e+01,1.000000000000000000e+00
			1.730000000000000000e+02,8.209782380287975911e+01,2.459033679998769983e+01,-5.380825474060635036e-03,nan,2.960655476233288175e-01,nan,9.136746478265282079e+00,1.000000000000000000e+00																			2.010000000000000000e+02,5.190055655802026990e+01,2.149385855146634583e+01,-8.081711619075133274e-03,nan,3.802627075389876099e-01,nan,1.271626382630635632e+01,1.000000000000000000e+00																				3.910000000000000000e+02,1.121244134441311786e+02,1.437857828094312573e+01,-1.143611494510966137e-02,nan,7.303333590274041498e-02,nan,1.075511566667658414e+01,1.000000000000000000e+00
			1.760000000000000000e+02,5.092645655185982889e+01,1.022719978474109759e+01,-6.322497444167499495e-03,nan,1.905939150223430190e-01,nan,2.325847416797546430e+01,1.000000000000000000e+00																			2.030000000000000000e+02,1.129333588070217900e+02,1.513407853050468432e+01,-8.309485784997024116e-03,nan,1.377786397470044388e-01,nan,1.001510887451169118e+01,1.000000000000000000e+00																				3.920000000000000000e+02,5.088896904448382230e+01,7.326203789949825129e+00,-1.212459738048002333e-02,nan,9.752262909439890493e-02,nan,1.763901764302284292e+01,1.000000000000000000e+00
			1.760000000000000000e+02,9.249453710519448180e+01,1.249149734286323188e+01,-6.739339926851492697e-03,nan,1.807576000811488282e-01,nan,6.299135326731368778e+00,1.000000000000000000e+00																			2.040000000000000000e+02,6.412318483599440810e+01,2.500252263893532501e+01,-7.392172739202880136e-03,nan,2.053435397972894760e-01,nan,9.266194902345411322e+00,1.000000000000000000e+00																				3.930000000000000000e+02,1.013722323769619891e+02,1.462980587178562430e+01,-1.173851236689496015e-02,nan,7.245466568820324582e-02,nan,1.075511566667658414e+01,1.000000000000000000e+00
			1.770000000000000000e+02,1.181286126206586573e+02,2.172645418042253240e+01,-6.737615075055060007e-03,nan,1.298125613913022613e-01,nan,1.536979017311491447e+01,1.000000000000000000e+00																			2.060000000000000000e+02,7.247199357790377405e+01,2.098260217215120704e+01,-7.838310840200113719e-03,nan,1.233311702814917643e-01,nan,9.266194902345411322e+00,1.000000000000000000e+00																				3.930000000000000000e+02,6.749568626847474384e+00,1.629037189876672187e+01,-1.101815969229654087e-02,nan,9.108876050303116312e-02,nan,1.196327048853409991e+01,1.000000000000000000e+00
			1.780000000000000000e+02,1.089997837110459358e+02,9.361385126648558597e+00,-6.125320679270586897e-03,nan,1.967328069468293750e-01,nan,1.536979017311491447e+01,1.000000000000000000e+00																			2.080000000000000000e+02,1.807511924244758461e+01,2.195493774583411550e+01,-7.496042346298829526e-03,nan,1.885544799574563335e-01,nan,1.021624037048120570e+01,1.000000000000000000e+00																				3.950000000000000000e+02,6.176866666577578258e+01,2.345381869147495024e+01,-1.219039520227976209e-02,nan,6.849193351403559671e-02,nan,1.945424844969964795e+01,1.000000000000000000e+00
			1.790000000000000000e+02,7.853930619559872639e+01,2.412020926630551187e+01,-7.572503391589965709e-03,nan,1.335994002881362164e-01,nan,1.006800506448753829e+01,1.000000000000000000e+00																			2.110000000000000000e+02,9.698968682255964424e+00,1.610586353699973117e+01,-9.271728386955229925e-03,nan,1.352519510899378163e-01,nan,1.021624037048120570e+01,1.000000000000000000e+00																				3.960000000000000000e+02,1.625584407004935272e+01,2.355333052317095621e+01,-1.133828044725307405e-02,nan,7.983750993584615152e-02,nan,1.196327048853409991e+01,1.000000000000000000e+00
			1.790000000000000000e+02,7.361650782047425423e+01,1.533779603665054481e+01,-5.564465527977063321e-03,nan,2.263414179501255230e-01,nan,1.006800506448753829e+01,1.000000000000000000e+00																			2.140000000000000000e+02,4.381783702165766670e+01,7.375479173558074919e+00,-8.862150091590616230e-03,nan,1.344221453392423493e-01,nan,1.232875275818009086e+01,1.000000000000000000e+00																				4.090000000000000000e+02,1.032394110380036665e+02,2.673543965138284406e+01,-1.194737874511236399e-02,nan,7.954333756333475947e-02,nan,1.587826701020971676e+01,1.000000000000000000e+00
			1.820000000000000000e+02,5.036928282052509331e+01,1.922914603718902526e+01,-8.441685789993786521e-03,nan,2.247509120621451473e-01,nan,1.732410701216348414e+01,1.000000000000000000e+00																			2.150000000000000000e+02,1.011450163341029054e+02,1.343838540701820072e+01,-8.022186282922970368e-03,nan,1.875519196204277206e-01,nan,2.625818412916505906e+01,1.000000000000000000e+00																				4.120000000000000000e+02,1.086405137666310452e+02,1.180401465032121955e+01,-1.171074601600221275e-02,nan,6.513791646603173113e-02,nan,1.587826701020971676e+01,1.000000000000000000e+00
			1.840000000000000000e+02,3.467633546682113632e+01,1.189047537263621912e+01,-7.259318131787205128e-03,nan,1.703869409698034465e-01,nan,6.163525688814132764e+00,1.000000000000000000e+00																			2.160000000000000000e+02,7.575435438685137512e+01,6.744618183583479087e+00,-8.131596052521380957e-03,nan,2.673266394659504774e-01,nan,8.532508415529795442e+00,1.000000000000000000e+00																				4.150000000000000000e+02,7.634580707736151339e+01,1.227958731373845147e+01,-3.584762147004290269e-03,nan,2.793895353970990980e-01,nan,3.229820814695669640e+01,1.000000000000000000e+00
			1.890000000000000000e+02,3.674515965685542795e+01,1.769642192659283353e+01,-9.691467184614449212e-03,nan,1.407861019297309557e-01,nan,6.163525688814132764e+00,1.000000000000000000e+00																			2.160000000000000000e+02,3.170799053879244411e+01,9.688434584665261085e+00,-8.429547088114336048e-03,nan,1.869347407382380144e-01,nan,1.232875275818009086e+01,1.000000000000000000e+00																				4.180000000000000000e+02,1.142259350030369376e+02,1.660820934207910682e+01,-1.240247676269009419e-02,nan,2.074435611172575911e-01,nan,5.679914216656966275e+00,1.000000000000000000e+00
			1.900000000000000000e+02,7.980610447754725101e+01,2.409132023618307272e+01,-6.970317327643770801e-03,nan,2.029933561917659501e-01,nan,1.388777889105753438e+01,1.000000000000000000e+00																			2.180000000000000000e+02,6.956592880596220141e+01,1.261889164426636434e+01,-1.602851617304863058e-02,nan,1.235720542126609311e-01,nan,8.532508415529795442e+00,1.000000000000000000e+00																				4.200000000000000000e+02,1.119090370450366407e+02,1.142232375128596189e+01,-1.340380676887880512e-02,nan,2.274835583421499496e-01,nan,5.679914216656966275e+00,1.000000000000000000e+00
			1.910000000000000000e+02,6.808025498658616925e+01,1.664989186239413854e+01,-7.631637003070052168e-03,nan,2.045488123049891138e-01,nan,6.357315267653834034e+00,1.000000000000000000e+00																			2.210000000000000000e+02,5.190975517592396216e+01,1.820828009684454685e+01,-9.363595437297856511e-03,nan,1.458838601008332070e-01,nan,9.188182984994114122e+00,1.000000000000000000e+00																				4.210000000000000000e+02,4.825102315216277304e+01,2.235802642287913145e+01,-1.196630147063296179e-02,nan,1.151155931586015368e-01,nan,2.560960528765937383e+01,1.000000000000000000e+00
			1.920000000000000000e+02,1.059374295473888594e+02,1.947113218969637671e+01,-6.328666787023439627e-03,nan,2.428056261035571595e-01,nan,6.294129780697227616e+00,1.000000000000000000e+00																			2.230000000000000000e+02,3.285080316790406840e+01,7.644930630695828455e+00,-6.924565368480787263e-03,nan,1.640048682994931228e-01,nan,2.179054849213277478e+01,1.000000000000000000e+00																				4.230000000000000000e+02,7.384827462833040101e+01,2.315338788507431289e+01,-1.111470129752574303e-02,nan,7.938242499179326561e-02,nan,2.028382915477584802e+01,1.000000000000000000e+00
			1.920000000000000000e+02,5.104030989309932664e+01,2.383837634874933542e+01,-4.950065657787567491e-03,nan,3.741122283247503288e-01,nan,1.555875716118198859e+01,1.000000000000000000e+00																			2.240000000000000000e+02,4.791182112558999506e+01,2.648108070455386098e+01,-6.731823546163242730e-03,nan,2.598168730481414945e-01,nan,9.188182984994114122e+00,1.000000000000000000e+00																				4.270000000000000000e+02,6.206798997471816648e+01,6.641010144118808967e+00,-9.553047341424415057e-03,nan,6.872663956397018215e-02,nan,2.028382915477584802e+01,1.000000000000000000e+00
			1.930000000000000000e+02,1.396441010893240353e+01,1.621197852815635443e+01,-5.274033511070449869e-03,nan,2.004168491997146972e-01,nan,1.013549779801925332e+01,1.000000000000000000e+00																			2.300000000000000000e+02,4.332675780075054917e+01,2.575732636708908529e+01,-8.711352900343766886e-03,nan,1.254056623873898157e-01,nan,1.195928986826669060e+01,1.000000000000000000e+00																				4.290000000000000000e+02,8.187930389060767311e+01,2.348406750819799171e+01,-1.155340492852639789e-02,nan,1.071467932241121357e-01,nan,2.600339863255530659e+01,1.000000000000000000e+00
			1.940000000000000000e+02,5.481441869572928560e+00,2.175883037976295142e+01,-5.932047679794283553e-03,nan,3.150331733311820814e-01,nan,5.597774359609388739e+00,1.000000000000000000e+00																			2.340000000000000000e+02,6.113070670320871614e+01,2.640492152696692330e+01,-8.400091204094616362e-03,nan,3.889287163006205361e-01,nan,6.322344482016984735e+00,1.000000000000000000e+00																				4.370000000000000000e+02,2.227145467437203763e+01,1.724544068429687371e+01,-1.212369278258422327e-02,nan,5.770291503130753341e-02,nan,inf,1.000000000000000000e+00
			1.940000000000000000e+02,1.041573178371780841e+02,2.550828979865692148e+01,-5.753892818292517114e-03,nan,2.742804206818936219e-01,nan,6.294129780697227616e+00,1.000000000000000000e+00																			2.350000000000000000e+02,6.844683151504922591e+01,1.713122042178565607e+01,-1.675565137264140372e-02,nan,9.714276138062116761e-02,nan,1.181216383439836193e+01,1.000000000000000000e+00																				4.440000000000000000e+02,8.624696043039419280e+00,2.371762596366187026e+01,-1.269289774528192631e-02,nan,6.793820699998154300e-02,nan,2.063080689799133438e+01,1.000000000000000000e+00
			1.950000000000000000e+02,1.151713103068813950e+02,1.948539536276489770e+01,-5.134929917982167594e-03,nan,2.244639684152921477e-01,nan,9.233891775336790175e+00,1.000000000000000000e+00																			2.350000000000000000e+02,5.518970713956073837e+01,2.424238506854011632e+01,-1.045221112631774738e-02,nan,2.426993979346879771e-01,nan,6.322344482016984735e+00,1.000000000000000000e+00																				4.490000000000000000e+02,2.887587132053085526e+01,1.977807102147277263e+01,-1.245607743905126873e-02,nan,7.883976107006329670e-02,nan,1.874903549890933974e+01,1.000000000000000000e+00
			1.960000000000000000e+02,6.530133456184103125e+01,1.093210744137240553e+01,-7.582339734247417647e-03,nan,1.841115162386363080e-01,nan,6.357315267653834034e+00,1.000000000000000000e+00																			2.370000000000000000e+02,3.432584305905447053e+01,1.730155108395408803e+01,-7.806679534513377532e-03,nan,1.161756723415678927e-01,nan,2.014030816892097775e+01,1.000000000000000000e+00																				4.500000000000000000e+02,8.963773265329966478e+01,1.664262899169223431e+01,-1.108762958237767722e-02,nan,9.000210381511686286e-02,nan,4.235527641207035998e+01,1.000000000000000000e+00
			1.980000000000000000e+02,9.255072488157230737e+01,8.170784082147731553e+00,-5.162411046286056147e-03,nan,1.975618812765531640e-01,nan,1.285438754985863063e+01,1.000000000000000000e+00																			2.390000000000000000e+02,5.259302012520974046e+01,8.819673038801823850e+00,-9.751223623348435204e-03,nan,2.372791790148354174e-01,nan,1.563978355997081415e+01,1.000000000000000000e+00																				4.520000000000000000e+02,4.755281737849256274e+01,2.142063550646301096e+01,-1.232068802785014558e-02,nan,7.279010128476393060e-02,nan,1.874903549890933974e+01,1.000000000000000000e+00
			1.990000000000000000e+02,9.393968941355559821e+01,2.245927616793980164e+01,-5.914727497128454553e-03,nan,2.071222011754928483e-01,nan,7.474284496697274349e+00,1.000000000000000000e+00																			2.400000000000000000e+02,1.654619719904502873e+01,6.334786297639169561e+00,-8.741023981850037580e-03,nan,1.776518300100753400e-01,nan,1.154919726447961814e+01,1.000000000000000000e+00																				4.570000000000000000e+02,8.380321978156405294e+01,1.960062721745613601e+01,-1.127417746009622829e-02,nan,6.785450276049331819e-02,nan,3.629606183261022778e+01,1.000000000000000000e+00
			1.990000000000000000e+02,1.098813065294555713e+01,2.276454227895594684e+01,-6.554244376949205225e-03,nan,2.758695092348886213e-01,nan,5.597774359609388739e+00,1.000000000000000000e+00																			2.430000000000000000e+02,1.595186556023075752e+01,2.597477147812912079e+01,-9.123140882562261189e-03,nan,1.732549153836488998e-01,nan,8.099782054358142247e+00,1.000000000000000000e+00																				4.600000000000000000e+02,4.415920380256503819e+01,1.741032360387912448e+01,-1.250073261279414406e-02,nan,8.555186336747855336e-02,nan,1.886733170962759942e+01,1.000000000000000000e+00
			2.020000000000000000e+02,7.970248683614364893e+01,8.568349686746701721e+00,-5.316594118224160503e-03,nan,2.353206579013897848e-01,nan,1.117725143375191088e+01,1.000000000000000000e+00																			2.440000000000000000e+02,2.472766619702960256e+01,1.617384423042440034e+01,-1.580303599983893387e-02,nan,9.596203716594919886e-02,nan,7.791678032999595160e+00,1.000000000000000000e+00																				4.630000000000000000e+02,2.598634613272043481e+01,2.248215265784864059e+01,-1.162211681718500374e-02,nan,8.472737888803416606e-02,nan,1.886733170962759942e+01,1.000000000000000000e+00
			2.020000000000000000e+02,1.179639464903746386e+02,1.340364133943996627e+01,-5.649032907811414594e-03,nan,2.640226674991467126e-01,nan,1.317316682324908328e+01,1.000000000000000000e+00																			2.450000000000000000e+02,1.620269081217160334e+01,1.787887399723850379e+01,-1.103763782545784736e-02,nan,1.981565174373103311e-01,nan,8.099782054358142247e+00,1.000000000000000000e+00																				4.650000000000000000e+02,1.017973249848537591e+02,2.187636400600871056e+01,-1.184872559245472856e-02,nan,7.491497084601428380e-02,nan,4.457880080117440968e+01,1.000000000000000000e+00
			2.020000000000000000e+02,6.592157770219426993e+01,2.569389427162917272e+01,-5.780101008598255083e-03,nan,2.495173258884413325e-01,nan,1.079536380734394108e+01,1.000000000000000000e+00																			2.450000000000000000e+02,3.186430476773680454e+01,1.304676308644640947e+01,-7.941216288251569388e-03,nan,2.477640106935784514e-01,nan,7.791678032999595160e+00,1.000000000000000000e+00																				4.670000000000000000e+02,5.868293769816153116e+01,1.054414931673020028e+01,-1.186377098571442246e-02,nan,8.285488088705617038e-02,nan,3.480780119125350325e+01,1.000000000000000000e+00
			2.020000000000000000e+02,1.089353773696238790e+02,2.299620428085328783e+01,-5.234933918666364976e-03,nan,2.769144612722069798e-01,nan,8.863316661966392118e+00,1.000000000000000000e+00																			2.460000000000000000e+02,7.669280790200115661e+00,1.384820242683073133e+01,-8.707392225550373080e-03,nan,2.300854259719783412e-01,nan,9.437446683906451028e+00,1.000000000000000000e+00																				4.750000000000000000e+02,2.548956759807697736e+01,2.315028819277518934e+01,-4.437708408264223921e-03,nan,1.998013657583553870e-01,nan,7.977122052792499574e+01,1.000000000000000000e+00
			2.030000000000000000e+02,7.332878360709928245e+01,1.775022622487215074e+01,-7.559285762454979150e-03,nan,1.426242465462481679e-01,nan,1.086133331385830481e+01,1.000000000000000000e+00																			2.470000000000000000e+02,6.551727283680202163e+01,2.732017690127160492e+01,-7.402230509639118328e-03,nan,1.533688108009867435e-01,nan,1.501313911638666454e+01,1.000000000000000000e+00																				4.750000000000000000e+02,1.052481347572636992e+02,2.457105883870776353e+01,-1.132461253177221780e-02,nan,9.178973367416665141e-02,nan,7.977122052792499574e+01,1.000000000000000000e+00
			2.040000000000000000e+02,4.726184853458059365e+01,6.238419379013474320e+00,-9.702524869971926660e-03,nan,6.958441911847512706e-02,nan,1.464038348059075290e+01,1.000000000000000000e+00																			2.500000000000000000e+02,6.350590654743835728e+01,1.244238298624540029e+01,-7.654359348324563973e-03,nan,1.894802036775352638e-01,nan,6.279179677933982795e+00,1.000000000000000000e+00																				4.840000000000000000e+02,4.193869380762900789e+01,1.098751855993116600e+01,-1.195279744537825276e-02,nan,6.646512034495888344e-02,nan,3.035659764332059751e+01,1.000000000000000000e+00
			2.040000000000000000e+02,8.289372863570964256e+00,1.184171617099307916e+01,-6.776889172941339551e-03,nan,2.144953761691029692e-01,nan,1.125128542836351997e+01,1.000000000000000000e+00																			2.500000000000000000e+02,8.278064793170202051e+01,9.089168444129535729e+00,-6.146064030365070395e-03,nan,1.863416728760006746e-01,nan,1.956424553096039176e+01,1.000000000000000000e+00																				4.840000000000000000e+02,7.200895762893961205e+01,6.827920719365789815e+00,-1.164218055719184845e-02,nan,9.393085107097198794e-02,nan,2.280338131438289295e+01,1.000000000000000000e+00
			2.040000000000000000e+02,1.005667180557554445e+02,2.591578019846429726e+01,-6.509085491187593595e-03,nan,2.021647616470541031e-01,nan,7.474284496697274349e+00,1.000000000000000000e+00																			2.520000000000000000e+02,1.101007893785413074e+02,2.055793230775621083e+01,-7.133150877477726325e-03,nan,1.627378679563135089e-01,nan,1.879561442115431191e+01,1.000000000000000000e+00																				4.890000000000000000e+02,8.847603275053197081e+01,2.260225545364161803e+01,-3.594898022747213418e-03,nan,2.881616577463957940e-01,nan,1.690546043230838436e+01,1.000000000000000000e+00
			2.050000000000000000e+02,5.608358945049817379e+01,2.124936202487912240e+01,-6.124393349771315755e-03,nan,1.644826667013664645e-01,nan,1.079536380734394108e+01,1.000000000000000000e+00																			2.530000000000000000e+02,3.530777304280046991e+01,1.411127954534440576e+01,-7.293352431576248171e-03,nan,1.439328550356835379e-01,nan,4.801219406605726547e+00,1.000000000000000000e+00																				4.930000000000000000e+02,1.009095666716213628e+02,1.114791886606641924e+01,-1.136227527377397031e-02,nan,8.074346484312611150e-02,nan,1.306895958634886235e+01,1.000000000000000000e+00
			2.060000000000000000e+02,3.667402528885723711e+01,1.634974112130190704e+01,-6.895712207244469871e-03,nan,2.522997437208026605e-01,nan,1.310182539532960710e+01,1.000000000000000000e+00																			2.550000000000000000e+02,6.084206633692952693e+01,6.756254887032774548e+00,-1.024665350412347006e-02,nan,2.462259950610252712e-01,nan,6.279179677933982795e+00,1.000000000000000000e+00																				4.950000000000000000e+02,4.955274306051724409e+01,2.246959419038629591e+01,-1.093052469961598543e-02,nan,7.738330040062224580e-02,nan,3.543251920542869726e+01,1.000000000000000000e+00
			2.100000000000000000e+02,1.068199276791996652e+02,2.583308655373254226e+01,-7.178150779228628132e-03,nan,1.379237423689962938e-01,nan,5.715355618092655909e+00,1.000000000000000000e+00																			2.570000000000000000e+02,2.084113166939431494e+01,7.179020120332994637e+00,-9.338322498372566768e-03,nan,1.483875482314603866e-01,nan,1.202765023123432719e+01,1.000000000000000000e+00																				4.980000000000000000e+02,8.881149650240243432e+01,1.609103558027365111e+01,-1.110332119347868379e-02,nan,8.575160744400156521e-02,nan,1.306895958634886235e+01,1.000000000000000000e+00
			2.100000000000000000e+02,2.423128972196604991e+01,2.045293016180745482e+01,-6.553951233234462694e-03,nan,3.212791642302257333e-01,nan,4.871959074339080153e+00,1.000000000000000000e+00																			2.570000000000000000e+02,9.367758933710490510e+01,1.141716527934621972e+01,-6.340015936894497807e-03,nan,2.146228363534183892e-01,nan,1.578228838652837140e+01,1.000000000000000000e+00																				5.000000000000000000e+02,1.418774476743339363e+01,2.028320150533410882e+01,-1.149725034119928810e-02,nan,8.488078400999587991e-02,nan,1.363740721485726759e+01,1.000000000000000000e+00
			2.110000000000000000e+02,7.954196141459069835e+00,1.990508870294498323e+01,-9.953926330158579389e-03,nan,1.171027946796676655e-01,nan,1.628631037689721950e+01,1.000000000000000000e+00																			2.580000000000000000e+02,7.790152404159020705e+01,1.186032496524399704e+01,-1.246456155544372474e-02,nan,1.332590631559874561e-01,nan,1.578228838652837140e+01,1.000000000000000000e+00																				5.030000000000000000e+02,2.772965184189441246e+01,2.189429688752091963e+01,-1.175215650375932737e-02,nan,8.542684966125302370e-02,nan,1.363740721485726759e+01,1.000000000000000000e+00
			2.150000000000000000e+02,3.076085425218227698e+01,7.539821298145510831e+00,-6.852371482781855622e-03,nan,2.934460443994236778e-01,nan,1.120193503350937547e+01,1.000000000000000000e+00																			2.580000000000000000e+02,3.051157152338499756e+01,1.433073062309104806e+01,-8.448114182381482803e-03,nan,1.666443866105488114e-01,nan,4.801219406605726547e+00,1.000000000000000000e+00																				5.090000000000000000e+02,1.038631687110928539e+02,1.637002905159440047e+01,-1.196552557782427050e-02,nan,6.874233577605282086e-02,nan,4.946686189406382539e+01,1.000000000000000000e+00
			2.150000000000000000e+02,1.124850282068830722e+02,2.658934434873664543e+01,-5.999137739620789833e-03,nan,3.100932553350339571e-01,nan,5.715355618092655909e+00,1.000000000000000000e+00																			2.590000000000000000e+02,1.131952975859641128e+02,8.033793707449099486e+00,-5.865826820808214132e-03,nan,2.399307751039433390e-01,nan,1.980878942492721606e+01,1.000000000000000000e+00																				5.100000000000000000e+02,8.557700912438411578e+00,1.378392100553231714e+01,-1.039595577882884876e-02,nan,1.315537170066636286e-01,nan,9.496418628412385488e+00,1.000000000000000000e+00
			2.150000000000000000e+02,2.841651473754077273e+01,2.294689824320754923e+01,-6.797674107575301175e-03,nan,2.207168049281685862e-01,nan,4.871959074339080153e+00,1.000000000000000000e+00																			2.620000000000000000e+02,5.410197479080463268e+01,8.200914483823554590e+00,-1.084334233661421280e-02,nan,2.100284957662266194e-01,nan,9.162214401505790917e+00,1.000000000000000000e+00																				5.140000000000000000e+02,5.545180263422108169e+01,2.653418470848457744e+01,-1.170715718049793186e-02,nan,7.290404799626304388e-02,nan,3.910135118224584971e+01,1.000000000000000000e+00
			2.170000000000000000e+02,5.119233118515325032e+01,1.227604066974243580e+01,-6.944937419198834484e-03,nan,1.500079820917527007e-01,nan,2.097324542359658039e+01,1.000000000000000000e+00																			2.650000000000000000e+02,7.182279781532848517e+01,1.848828528230087542e+01,-7.585463011476261536e-03,nan,2.335862205207970277e-01,nan,7.566990924746103353e+00,1.000000000000000000e+00																				5.200000000000000000e+02,1.100237430393477354e+02,5.942777991026306772e+00,-1.243930717613613533e-02,nan,8.342430828204738802e-02,nan,9.631128645110361219e+01,1.000000000000000000e+00
			2.180000000000000000e+02,1.170016551402226952e+02,1.187444747330299677e+01,-5.643575819545912538e-03,nan,2.029980932849174691e-01,nan,1.539246922717780919e+01,1.000000000000000000e+00																			2.660000000000000000e+02,6.013055888849017094e+01,1.510035986126464103e+01,-6.111734951585400498e-03,nan,3.657853693887563873e-01,nan,8.657032831124167771e+00,1.000000000000000000e+00																				5.260000000000000000e+02,8.685813858746971050e+01,1.540496717943230287e+01,-1.100520570074446994e-02,nan,9.363115818419853742e-02,nan,2.099289298733834741e+01,1.000000000000000000e+00
			2.190000000000000000e+02,1.064201973564817507e+02,2.507228379295596099e+01,-6.954118364702285317e-03,nan,1.650512349644066568e-01,nan,6.251691449030831293e+00,1.000000000000000000e+00																			2.680000000000000000e+02,6.816085430779089904e+01,1.186638816721420220e+01,-8.634795669891556086e-03,nan,1.657267327755419517e-01,nan,7.566990924746103353e+00,1.000000000000000000e+00																				5.310000000000000000e+02,1.047690636737213055e+02,2.635486756859214807e+01,-1.255263000044634994e-02,nan,7.011598578166244877e-02,nan,1.952249798944285786e+01,1.000000000000000000e+00
			2.200000000000000000e+02,2.025502697265542551e+01,1.142710076683748177e+01,-6.930862266242612466e-03,nan,1.365355889702934977e-01,nan,1.120193503350937547e+01,1.000000000000000000e+00																			2.690000000000000000e+02,3.778916496160589844e+01,2.428469935370158694e+01,-6.243248206578057465e-03,nan,2.553111604624478392e-01,nan,2.415553713972343886e+01,1.000000000000000000e+00																				5.320000000000000000e+02,1.159174522250197015e+02,1.032859662189093797e+01,-1.172493286440033471e-02,nan,8.129426954404561645e-02,nan,1.952249798944285786e+01,1.000000000000000000e+00
			2.260000000000000000e+02,1.115016874765461949e+02,2.729458121839329010e+01,-5.661317013764228384e-03,nan,2.528425515996947093e-01,nan,8.725289110402732362e+00,1.000000000000000000e+00																			2.700000000000000000e+02,1.126101352416695676e+02,1.057498357084011076e+01,-7.504421790855586583e-03,nan,2.286087813486314957e-01,nan,8.812421796921313444e+00,1.000000000000000000e+00																				5.430000000000000000e+02,5.345605424650248239e+01,1.365777663097862238e+01,-1.232710152868709760e-02,nan,6.203193767233872169e-02,nan,2.251173055944114409e+01,1.000000000000000000e+00
			2.280000000000000000e+02,6.457126211644191471e+01,8.079269693214992998e+00,-6.580051058549201901e-03,nan,1.833758101120464001e-01,nan,1.483994379477071490e+01,1.000000000000000000e+00																			2.710000000000000000e+02,1.185718930798559825e+02,1.706468475083882552e+01,-6.899115412292875990e-03,nan,2.153028788856669040e-01,nan,8.812421796921313444e+00,1.000000000000000000e+00																				5.460000000000000000e+02,9.034961437905897697e+01,1.283939629354694389e+01,-1.284666390712987764e-02,nan,5.892706957511884003e-02,nan,2.568069615325000399e+01,1.000000000000000000e+00
			2.280000000000000000e+02,1.202161200065235107e+02,2.685945394898160643e+01,-5.189600686627400712e-03,nan,2.596700772674894742e-01,nan,8.725289110402732362e+00,1.000000000000000000e+00																			2.720000000000000000e+02,6.205472998261843287e+01,2.415230518889318390e+01,-6.224097348643533797e-03,nan,2.329469561550217005e-01,nan,1.371963962128904591e+01,1.000000000000000000e+00																				5.480000000000000000e+02,3.389493184522099511e+01,2.479961234969929507e+01,-1.140860349246272318e-02,nan,6.297635856161742929e-02,nan,1.886060117881551434e+01,1.000000000000000000e+00
			2.290000000000000000e+02,9.895784757123048792e+01,1.060610010219392230e+01,-7.021434573380681485e-03,nan,2.447136971229002533e-01,nan,5.490513211204119060e+00,1.000000000000000000e+00																			2.750000000000000000e+02,9.160546970502252861e+01,2.445787933806629511e+01,-8.608774572264448963e-03,nan,1.256110155756882119e-01,nan,2.517798183314291194e+01,1.000000000000000000e+00																				5.490000000000000000e+02,1.658463754075081553e+01,1.731122214091847411e+01,-1.148140042722350582e-02,nan,7.787097566423828443e-02,nan,1.886060117881551434e+01,1.000000000000000000e+00
			2.300000000000000000e+02,1.009098067131329088e+02,2.659906799402578059e+01,-6.663872398814956258e-03,nan,1.731782114536819517e-01,nan,1.061469155235490192e+01,1.000000000000000000e+00																			2.780000000000000000e+02,6.508522075987460198e+01,1.259318305636741897e+01,-7.790521006175709154e-03,nan,1.167972045902349043e-01,nan,1.495420295616331607e+01,1.000000000000000000e+00																				5.500000000000000000e+02,1.141799704239804072e+02,2.241082699578922544e+01,-2.482590310531599884e-02,nan,4.706567535338013197e-02,nan,2.568069615325000399e+01,1.000000000000000000e+00
			2.310000000000000000e+02,1.019526653364821982e+02,6.004274173789012181e+00,-5.019595313078031341e-03,nan,3.897638942151047114e-01,nan,5.490513211204119060e+00,1.000000000000000000e+00																			2.810000000000000000e+02,7.938071568840072700e+01,1.698260338285786730e+01,-1.401563312725015789e-02,nan,1.182914238750853997e-01,nan,1.227508354697491022e+01,1.000000000000000000e+00																				5.560000000000000000e+02,4.452073655672413821e+01,1.956848990829528745e+01,-1.278628333201304451e-02,nan,6.180263204492286722e-02,nan,3.686516787753495805e+01,1.000000000000000000e+00
			2.320000000000000000e+02,1.609716383304143505e+01,1.800150699643508645e+01,-7.344320809860725892e-03,nan,1.705938938292871354e-01,nan,7.530283169223230821e+00,1.000000000000000000e+00																			2.810000000000000000e+02,1.063273559875462411e+02,1.134468516311646269e+01,-7.551996087032728303e-03,nan,1.649534867810035221e-01,nan,1.429287611865256302e+01,1.000000000000000000e+00																				5.570000000000000000e+02,9.980693753283306080e+01,1.347150345632056734e+01,-1.132656827586278961e-02,nan,6.988724092116860298e-02,nan,2.130260409477175543e+01,1.000000000000000000e+00
			2.320000000000000000e+02,7.311962731593945364e+01,2.020978428444207964e+01,-6.896745945218589295e-03,nan,1.313700561848470949e-01,nan,1.483994379477071490e+01,1.000000000000000000e+00																			2.810000000000000000e+02,9.066295930022258176e+01,2.181878526205958835e+01,-6.789760003433984586e-03,nan,3.951660817584965457e-01,nan,1.227508354697491022e+01,1.000000000000000000e+00																				5.600000000000000000e+02,7.918371049638734505e+00,2.396251334070436911e+01,-1.228031701979605608e-02,nan,6.992069399314282396e-02,nan,3.686516787753495805e+01,1.000000000000000000e+00
			2.320000000000000000e+02,3.608787549189208477e+01,2.199231283410261639e+01,-5.454564384585714257e-03,nan,3.526894123331095754e-01,nan,1.813645275077046293e+01,1.000000000000000000e+00																			2.840000000000000000e+02,9.246138401460779477e+00,7.944231202794116875e+00,-8.621563606970835195e-03,nan,1.342607441049130657e-01,nan,9.060999781774468076e+00,1.000000000000000000e+00																				5.620000000000000000e+02,1.185854795912951971e+02,2.352969908859751058e+01,-1.126223441466020145e-02,nan,7.319851489889583895e-02,nan,2.130260409477175543e+01,1.000000000000000000e+00
			2.330000000000000000e+02,8.905252834442774201e+01,8.737438892414569835e+00,-5.701358498264698718e-03,nan,2.991710238684839318e-01,nan,1.008004185020092969e+01,1.000000000000000000e+00																			2.850000000000000000e+02,1.196052558831001562e+02,1.663464566455672156e+01,-7.044010202625233287e-03,nan,2.698896455680152018e-01,nan,4.636848546479411581e+00,1.000000000000000000e+00																				5.690000000000000000e+02,1.119610166187972595e+02,1.223546851000769564e+01,-3.104079850870736755e-03,nan,2.780841643624258896e-01,nan,6.377825231157957120e+01,1.000000000000000000e+00
			2.330000000000000000e+02,1.286344068825858145e+01,2.480210985438689875e+01,-6.423901771683551351e-03,nan,2.344391098049162236e-01,nan,7.530283169223230821e+00,1.000000000000000000e+00																			2.860000000000000000e+02,5.606017994521565129e+01,1.790134586119368976e+01,-6.266765551660873762e-03,nan,1.904470314670436704e-01,nan,1.024016116066386672e+01,1.000000000000000000e+00																				5.720000000000000000e+02,4.827624337980191171e+01,8.783639224361079911e+00,-1.130245932641659075e-02,nan,8.429039656009962300e-02,nan,1.497172363928383909e+01,1.000000000000000000e+00
			2.360000000000000000e+02,5.014293907786189664e+01,1.052993498414168982e+01,-6.417070672718210543e-03,nan,1.651785922569984910e-01,nan,1.813645275077046293e+01,1.000000000000000000e+00																			2.870000000000000000e+02,1.535334118427026340e+01,2.593027899260269109e+01,-7.746527347070683404e-03,nan,3.833886932068555353e-01,nan,1.872091532261129743e+01,1.000000000000000000e+00																				5.750000000000000000e+02,4.533278071602672554e+01,2.346316701915243641e+01,-1.142769945712806406e-02,nan,7.175075187637502960e-02,nan,1.497172363928383909e+01,1.000000000000000000e+00
			2.370000000000000000e+02,8.870680553836561444e+01,1.976714724582576466e+01,-6.341351265224980278e-03,nan,1.554317996942065072e-01,nan,1.103512531056807511e+01,1.000000000000000000e+00																			2.880000000000000000e+02,1.829318840530277512e+01,7.441634671469519624e+00,-1.036975501778557990e-02,nan,1.231701905723191492e-01,nan,9.060999781774468076e+00,1.000000000000000000e+00																				5.800000000000000000e+02,1.166678315184703649e+02,2.079847006665766784e+01,-1.175676991196769605e-02,nan,7.405651473700025633e-02,nan,3.249279676107036607e+01,1.000000000000000000e+00
			2.400000000000000000e+02,9.944210597308628508e+01,1.230473458808143761e+01,-5.817370624192731016e-03,nan,1.877569031284601619e-01,nan,7.939821418289251476e+00,1.000000000000000000e+00																			2.880000000000000000e+02,5.774418565165326811e+01,7.800602058034721509e+00,-7.482427040754059677e-03,nan,1.262448759272117860e-01,nan,1.024016116066386672e+01,1.000000000000000000e+00																				5.810000000000000000e+02,5.169414791960929989e+01,9.482702703805662381e+00,-1.042886188761320103e-02,nan,1.431676911604053970e-01,nan,1.325949447216619248e+01,1.000000000000000000e+00
			2.400000000000000000e+02,1.211319579840182143e+02,1.509669242457935034e+01,-5.121484643875717432e-03,nan,2.354723961398573762e-01,nan,1.496846748805298333e+01,1.000000000000000000e+00																			2.890000000000000000e+02,1.165055669931797553e+02,2.008316610507788269e+01,-6.642746366903248822e-03,nan,2.727416436516474363e-01,nan,4.636848546479411581e+00,1.000000000000000000e+00																				5.820000000000000000e+02,8.608328298735138162e+01,9.827269927026074825e+00,-1.131422727163477158e-02,nan,1.001450988009444654e-01,nan,2.539124847234873528e+01,1.000000000000000000e+00
			2.400000000000000000e+02,2.490407851209042533e+01,1.772652921558531602e+01,-6.070436908756035067e-03,nan,1.629923417838098354e-01,nan,2.624482903717419902e+01,1.000000000000000000e+00																			2.900000000000000000e+02,7.693548918499990918e+01,8.140256347910428403e+00,-7.590991772551606079e-03,nan,1.724729046074050531e-01,nan,1.919430895723193942e+01,1.000000000000000000e+00																				5.860000000000000000e+02,6.198913541675648275e+01,1.783898334120583229e+01,-1.174351631315396875e-02,nan,8.156266304002546264e-02,nan,1.181263994760216107e+01,1.000000000000000000e+00
			2.420000000000000000e+02,1.070481847222330458e+02,1.002694394447461157e+01,-5.585721679098608165e-03,nan,1.849555268578098044e-01,nan,7.939821418289251476e+00,1.000000000000000000e+00																			2.920000000000000000e+02,4.741449783835161469e+01,9.720113311499108733e+00,-9.587917613395762623e-03,nan,1.330004074627176847e-01,nan,1.050652053595523583e+01,1.000000000000000000e+00																				5.860000000000000000e+02,1.178991976478626071e+02,2.466295796628228132e+01,-1.173527264109823325e-02,nan,8.579507129526808829e-02,nan,2.059851938810416883e+01,1.000000000000000000e+00
			2.460000000000000000e+02,2.993560768343767720e+01,2.055753765518045384e+01,-7.401730813561498146e-03,nan,2.301682135560757514e-01,nan,5.975186675045703666e+00,1.000000000000000000e+00																			2.950000000000000000e+02,2.800523834503495735e+01,2.225351289684900280e+01,-8.404728884016965731e-03,nan,1.417221451427712609e-01,nan,1.336849671052324595e+01,1.000000000000000000e+00																				5.880000000000000000e+02,5.458044852800304625e+01,2.703951708203300797e+01,-1.234169378107020584e-02,nan,8.677181055324512116e-02,nan,1.181263994760216107e+01,1.000000000000000000e+00
			2.470000000000000000e+02,5.823042549688561564e+01,2.490415365761398192e+01,-7.674832687664868112e-03,nan,1.007620284221482088e-01,nan,1.356595298008804029e+01,1.000000000000000000e+00																			2.980000000000000000e+02,1.205561409436604237e+02,1.357887574970703248e+01,-4.917115011878381639e-03,nan,2.790897214021709205e-01,nan,2.741368402086287759e+01,1.000000000000000000e+00																				5.910000000000000000e+02,1.002401213092899468e+02,1.405842950667755176e+01,-1.110787447714622726e-02,nan,9.922896662391444966e-02,nan,2.059851938810416883e+01,1.000000000000000000e+00
			2.480000000000000000e+02,3.575454683949262602e+01,1.920003888914998313e+01,-7.937997377375414360e-03,nan,2.801491509236206934e-01,nan,5.975186675045703666e+00,1.000000000000000000e+00																			2.990000000000000000e+02,2.546659632220117331e+01,9.128270004651797720e+00,-2.416063202482504613e-02,nan,8.597173678963199173e-02,nan,1.146332649281388782e+01,1.000000000000000000e+00																				5.980000000000000000e+02,1.155265341707360420e+02,9.536362004298435835e+00,-1.211963687220766334e-02,nan,9.555761338573853791e-02,nan,6.071030483585357906e+00,1.000000000000000000e+00
			2.490000000000000000e+02,4.885137791305730559e+01,1.510269730265101451e+01,-6.376854892767545163e-03,nan,1.964646836162284860e-01,nan,7.427930930790102693e+00,1.000000000000000000e+00																			2.990000000000000000e+02,9.353414260440045780e+01,8.961335565935547365e+00,-7.731277197467081690e-03,nan,1.273351880291831995e-01,nan,2.076019800605419618e+01,1.000000000000000000e+00																				5.980000000000000000e+02,9.564592190895938018e+01,7.444269585186693128e+00,-1.107794905691448541e-02,nan,8.542226628291904600e-02,nan,1.416359580774259008e+01,1.000000000000000000e+00
			2.510000000000000000e+02,6.150279386465085452e+01,1.057074697244286199e+01,-6.430693846088198114e-03,nan,1.860628968091873059e-01,nan,1.343863458003488809e+01,1.000000000000000000e+00																			3.020000000000000000e+02,4.465093563885894667e+01,1.944597422187549185e+01,-1.510202243828392618e-02,nan,1.138157725895394545e-01,nan,1.051419282357639062e+01,1.000000000000000000e+00																				5.980000000000000000e+02,1.092793149504461923e+02,2.395816669668404586e+01,-1.196240645647135385e-02,nan,8.902498382542323174e-02,nan,1.361598543775281556e+01,1.000000000000000000e+00
			2.510000000000000000e+02,1.091833674917336623e+02,6.597786585739969567e+00,-6.161171484192709373e-03,nan,2.406662617313823915e-01,nan,4.784580980234293435e+01,1.000000000000000000e+00																			3.020000000000000000e+02,7.687067908453148846e+01,2.134337113253656781e+01,-6.706198145761771597e-03,nan,2.225348069371992921e-01,nan,2.076019800605419618e+01,1.000000000000000000e+00																				6.020000000000000000e+02,1.095094811373526511e+02,1.034412677579716444e+01,-1.082630003083937496e-02,nan,1.229009502791170716e-01,nan,6.071030483585357906e+00,1.000000000000000000e+00
			2.520000000000000000e+02,4.194538354397264612e+01,1.236748256030274717e+01,-5.851163039740105674e-03,nan,1.825369339000725288e-01,nan,7.427930930790102693e+00,1.000000000000000000e+00																			3.040000000000000000e+02,3.617098117085277664e+01,1.322997688018627116e+01,-1.692445396208227745e-02,nan,1.062743630096723013e-01,nan,1.051419282357639062e+01,1.000000000000000000e+00																				6.040000000000000000e+02,7.825903080469343820e+01,6.647789769195817655e+00,-1.201611093788359542e-02,nan,7.533236047778413269e-02,nan,1.190973455331515396e+01,1.000000000000000000e+00
			2.520000000000000000e+02,7.800779391531492024e+00,1.525872077625675871e+01,-7.073619925852871540e-03,nan,1.762782706635517282e-01,nan,1.567337461600830828e+01,1.000000000000000000e+00																			3.060000000000000000e+02,1.114943555163799687e+02,2.550353176028875524e+01,-6.686409380902532534e-03,nan,1.768109772563389859e-01,nan,9.824850430429910020e+00,1.000000000000000000e+00																				6.050000000000000000e+02,6.716914398660472330e+01,1.099016095236418877e+01,-1.166657929675535450e-02,nan,1.451205251390393913e-01,nan,7.525264168327923997e+00,1.000000000000000000e+00
			2.560000000000000000e+02,2.015337630883275111e+01,5.611543922253666494e+00,-6.481401225520349273e-03,nan,1.833608317942799770e-01,nan,1.567337461600830828e+01,1.000000000000000000e+00																			3.070000000000000000e+02,1.016930923882388811e+02,2.482314431679735378e+01,-6.396070624949098775e-03,nan,2.669372826641276397e-01,nan,9.824850430429910020e+00,1.000000000000000000e+00																				6.050000000000000000e+02,4.913209501465426143e+01,1.279252649969036248e+01,-1.176996616928238128e-02,nan,1.531581118614591119e-01,nan,5.675750072230744792e+00,1.000000000000000000e+00
			2.570000000000000000e+02,1.073856905797563712e+02,1.017464420962246230e+01,-5.439925479613095735e-03,nan,1.879709816148100732e-01,nan,1.415845890583542044e+01,1.000000000000000000e+00																			3.080000000000000000e+02,5.693208233906580062e+01,2.022002006537580954e+01,-8.066149366607856808e-03,nan,1.638296614037780818e-01,nan,1.348935704098124688e+01,1.000000000000000000e+00																				6.060000000000000000e+02,5.979520382829855407e+01,9.488625956155395613e+00,-1.270675653259874943e-02,nan,1.793023102672510749e-01,nan,7.525264168327923997e+00,1.000000000000000000e+00
			2.570000000000000000e+02,6.130223422821193680e+01,2.719963389625806016e+01,-7.644223808870804875e-03,nan,1.376750965550318506e-01,nan,2.438606941810459361e+01,1.000000000000000000e+00																			3.100000000000000000e+02,7.020038198971190013e+01,1.778794733625462499e+01,-7.216131497263497500e-03,nan,1.673570815031131254e-01,nan,9.763694256707744046e+00,1.000000000000000000e+00																				6.070000000000000000e+02,2.015834589196512283e+01,1.421503090133329650e+01,-1.138065686431125566e-02,nan,1.529510286824146137e-01,nan,8.688178912559394007e+00,1.000000000000000000e+00
			2.570000000000000000e+02,9.693802433585345568e+01,2.714537002455421444e+01,-5.996587712799093459e-03,nan,1.903014630479942237e-01,nan,7.619446686033158223e+00,1.000000000000000000e+00																			3.140000000000000000e+02,7.993768545515339952e+01,1.707055848746427174e+01,-8.189917289028250669e-03,nan,3.035560650578621456e-01,nan,4.528467750778926160e+00,1.000000000000000000e+00																				6.080000000000000000e+02,5.420104204357134847e+01,1.534593890282071804e+01,-1.219053536933762880e-02,nan,2.505698351457708029e-01,nan,5.675750072230744792e+00,1.000000000000000000e+00
			2.570000000000000000e+02,9.366977969679020077e+01,1.984674979316857346e+01,-4.610002269072167522e-03,nan,2.910771665886839887e-01,nan,5.680055599675288391e+00,1.000000000000000000e+00																			3.160000000000000000e+02,8.546858664317268506e+01,1.789936452259092547e+01,-8.780989950068198921e-03,nan,2.894094039430976650e-01,nan,5.592654771706859762e+00,1.000000000000000000e+00																				6.090000000000000000e+02,1.603216180526134238e+01,6.569178581331673428e+00,-2.119988098573491811e-02,nan,8.658353035953891830e-02,nan,8.688178912559394007e+00,1.000000000000000000e+00
			2.600000000000000000e+02,1.046846554453981497e+02,2.407307461708908392e+01,-7.540230694597550680e-03,nan,2.830855640048275390e-01,nan,6.326051930026092229e+00,1.000000000000000000e+00																			3.160000000000000000e+02,7.265404517039549148e+01,2.116633005886774299e+01,-7.813895407443417068e-03,nan,2.187526107489281557e-01,nan,8.356240815274839306e+00,1.000000000000000000e+00																				6.090000000000000000e+02,3.494535200751214887e+01,2.244676356370344905e+01,-1.236342982912300159e-02,nan,6.615580532192233409e-02,nan,1.692385808513994760e+01,1.000000000000000000e+00
			2.610000000000000000e+02,8.866785661777279870e+01,7.453854084549787373e+00,-6.384272400749596565e-03,nan,1.749355073252669701e-01,nan,8.891412788229381192e+00,1.000000000000000000e+00																			3.160000000000000000e+02,1.196325338379402297e+02,2.270667484858518392e+01,-1.425796243737235611e-02,nan,1.479787678703543552e-01,nan,2.991535952533693887e+01,1.000000000000000000e+00																				6.150000000000000000e+02,7.634010631573170258e+01,2.468741249056503761e+01,-1.232613217528178567e-02,nan,4.829711392235369605e-02,nan,inf,1.000000000000000000e+00
			2.610000000000000000e+02,8.994025627120828403e+01,2.413087008016313106e+01,-5.245089738522285515e-03,nan,1.845238939893819596e-01,nan,5.680055599675288391e+00,1.000000000000000000e+00																			3.170000000000000000e+02,3.715807930693462424e+01,1.430224988494432381e+01,-7.606061684034883322e-03,nan,2.239407320399000589e-01,nan,4.985010355784628366e+00,1.000000000000000000e+00																				6.240000000000000000e+02,6.798262575652414341e+01,1.937673201139672585e+01,-1.248039295027231037e-02,nan,1.205624010193434570e-01,nan,7.823713224205429029e+00,1.000000000000000000e+00
			2.610000000000000000e+02,1.110085154863758277e+02,2.390655974234013925e+01,-6.379600447811955080e-03,nan,2.697741887717735043e-01,nan,6.326051930026092229e+00,1.000000000000000000e+00																			3.180000000000000000e+02,8.082682458607156661e+01,1.263023735316386720e+01,-8.643687344888188046e-03,nan,2.758142212425598316e-01,nan,4.528467750778926160e+00,1.000000000000000000e+00																				6.250000000000000000e+02,7.565230652326111738e+01,1.783190660024119367e+01,-1.233281659321435776e-02,nan,8.244609375375788751e-02,nan,7.823713224205429029e+00,1.000000000000000000e+00
			2.620000000000000000e+02,2.586026031703157102e+01,1.196753141517510421e+01,-6.250833506137878047e-03,nan,1.910828917431566243e-01,nan,1.946808568735412948e+01,1.000000000000000000e+00																			3.200000000000000000e+02,3.299327788997038624e+01,1.156276865585501668e+01,-7.944865509654256905e-03,nan,2.680830854851441458e-01,nan,4.985010355784628366e+00,1.000000000000000000e+00																				6.260000000000000000e+02,6.319378906701347276e+00,1.147203778519951101e+01,-1.149859851051360411e-02,nan,8.772187360005367918e-02,nan,3.055828995975847207e+01,1.000000000000000000e+00
			2.630000000000000000e+02,9.192373805107199303e+01,1.572769584415496880e+01,-6.848974801522084675e-03,nan,1.831342126444430729e-01,nan,8.634091568414286044e+00,1.000000000000000000e+00																			3.210000000000000000e+02,9.489061094387704998e+01,5.891027759210365033e+00,-7.111884041582307650e-03,nan,2.055118411537856238e-01,nan,9.886347057612109523e+00,1.000000000000000000e+00																				6.270000000000000000e+02,3.680429017704295802e+01,9.355609165076854694e+00,-1.258538280640308059e-02,nan,6.732229791078614412e-02,nan,2.787366588423297031e+01,1.000000000000000000e+00
			2.650000000000000000e+02,7.620511136506692651e+01,1.129694965831156139e+01,-6.059062728244357654e-03,nan,3.646555779947344700e-01,nan,4.764313787177881565e+00,1.000000000000000000e+00																			3.210000000000000000e+02,1.973435000566724185e+01,2.028873251987295134e+01,-8.233002743140599086e-03,nan,1.921620434884881989e-01,nan,1.314353457557300331e+01,1.000000000000000000e+00																				6.280000000000000000e+02,8.790465540437323000e+01,1.941956669179921491e+01,-1.292316063536174363e-02,nan,6.187508163567756458e-02,nan,1.235478521346345637e+01,1.000000000000000000e+00
			2.650000000000000000e+02,4.531480219921584762e+01,1.269358959776147167e+01,-7.255893466168029764e-03,nan,1.898251259832338667e-01,nan,1.587161667514487995e+01,1.000000000000000000e+00																			3.210000000000000000e+02,3.221618256639504807e+01,2.440654226113566949e+01,-1.318802028214276917e-02,nan,7.763279669665912319e-02,nan,1.124806951515300035e+01,1.000000000000000000e+00																				6.300000000000000000e+02,6.020698965691869375e+01,2.449677513340561319e+01,-1.205575498149915291e-02,nan,5.692860432323376685e-02,nan,1.682195843729519424e+01,1.000000000000000000e+00
			2.670000000000000000e+02,1.180864473713691609e+02,1.749733613799466170e+01,-6.184169569303585821e-03,nan,2.436427087243280276e-01,nan,2.385793472545850946e+01,1.000000000000000000e+00																			3.210000000000000000e+02,8.589691281332579820e+01,2.490859099174184621e+01,-8.926913028517122553e-03,nan,1.286743547279444178e-01,nan,7.022301546066212374e+00,1.000000000000000000e+00																				6.360000000000000000e+02,8.841863824395515792e+01,1.128905877368665855e+01,-1.201585006481362822e-02,nan,7.818514671542453609e-02,nan,3.378424610347727963e+01,1.000000000000000000e+00
			2.680000000000000000e+02,9.570383122832235756e+01,2.575684846967984498e+01,-5.638527986644352105e-03,nan,2.040045820230066420e-01,nan,1.071788257142087097e+01,1.000000000000000000e+00																			3.230000000000000000e+02,1.030902434839264146e+02,1.141424098628382566e+01,-7.071238437996070492e-03,nan,1.383834257703210335e-01,nan,9.886347057612109523e+00,1.000000000000000000e+00																				6.360000000000000000e+02,4.945995950604869051e+01,2.108691187238568077e+01,-1.327374526320101999e-02,nan,1.608419009197186167e-01,nan,6.515301090321607091e+00,1.000000000000000000e+00
			2.680000000000000000e+02,7.687880574867372729e+01,1.601339129795790583e+01,-6.988334284559149373e-03,nan,3.388581222437174745e-01,nan,4.764313787177881565e+00,1.000000000000000000e+00																			3.260000000000000000e+02,6.671736557065153761e+01,1.691880643689885844e+01,-2.789784363478137793e-03,nan,4.279717119223525046e-01,nan,2.075929790369910322e+01,1.000000000000000000e+00																				6.380000000000000000e+02,5.538746709387154965e+01,1.838250766926656254e+01,-1.300346952338508368e-02,nan,2.235858321701724716e-01,nan,6.515301090321607091e+00,1.000000000000000000e+00
			2.690000000000000000e+02,9.243897777278363037e+01,1.229805916354793993e+01,-9.965871038053700226e-03,nan,2.289801309904857529e-01,nan,1.384912552015446607e+01,1.000000000000000000e+00																			3.280000000000000000e+02,4.708279846721218576e+01,1.017846341038579538e+01,-8.599099210828445652e-03,nan,1.206895366889890742e-01,nan,1.544025093500014201e+01,1.000000000000000000e+00																				6.430000000000000000e+02,8.794858073000966669e+01,1.347378644292658123e+01,-1.252184774779443316e-02,nan,4.862556214796964760e-02,nan,2.809654744786794112e+01,1.000000000000000000e+00
			2.700000000000000000e+02,5.493297411209212555e+01,2.531892068003788410e+01,-6.209615585763043899e-03,nan,1.438215168152502388e-01,nan,1.232393643135792161e+01,1.000000000000000000e+00																			3.300000000000000000e+02,3.186936744520226839e+01,1.281529208785405949e+01,-7.552203516704598767e-03,nan,1.740459680468383619e-01,nan,1.544025093500014201e+01,1.000000000000000000e+00																				6.470000000000000000e+02,1.148965311293798379e+02,5.522437641409968734e+00,-1.162309000755396525e-02,nan,7.072927271570861318e-02,nan,2.809654744786794112e+01,1.000000000000000000e+00
			2.740000000000000000e+02,1.108901342001981618e+02,5.592969214100808273e+00,-7.015648741554914893e-03,nan,1.545831904391095080e-01,nan,6.961503057104134307e+00,1.000000000000000000e+00																			3.350000000000000000e+02,1.267648460823722978e+01,1.965887172530156946e+01,-9.598128214457315663e-03,nan,1.017812432139927337e-01,nan,9.167849928970776219e+00,1.000000000000000000e+00																				6.550000000000000000e+02,1.088318326171360582e+02,1.220082750029632912e+01,-1.145386689723240127e-02,nan,9.212583437021670818e-02,nan,1.661683514584787957e+01,1.000000000000000000e+00
			2.740000000000000000e+02,6.281703595199989110e+01,1.584680486208774575e+01,-6.455592904647580385e-03,nan,2.556256043541432765e-01,nan,1.154020519212003215e+01,1.000000000000000000e+00																			3.360000000000000000e+02,5.572168983517698138e+01,6.877943495592275802e+00,-6.987058351353259839e-03,nan,1.640035211297233841e-01,nan,2.514836744432778204e+01,1.000000000000000000e+00																				6.580000000000000000e+02,7.054186154152419874e+01,2.401249440573441163e+01,-1.134752138671478970e-02,nan,7.764811462688436805e-02,nan,2.358597721464839125e+01,1.000000000000000000e+00
			2.750000000000000000e+02,8.948018947265353518e+01,1.212330123454997555e+01,-7.254793676481474836e-03,nan,1.254705023258554375e-01,nan,2.238372108327432741e+01,1.000000000000000000e+00																			3.360000000000000000e+02,3.567694196278544894e+01,2.206505868733230002e+01,-7.439653682212572956e-03,nan,1.395809463958940233e-01,nan,2.312597617863163535e+01,1.000000000000000000e+00																				6.600000000000000000e+02,9.350077486612241273e+01,1.861003014176193560e+01,-1.121642260514600642e-02,nan,7.991672438617125618e-02,nan,7.876280683330714183e+00,1.000000000000000000e+00
			2.760000000000000000e+02,6.970199034694638840e+01,2.510821613984347778e+01,-7.456404504299447497e-03,nan,2.046378906906363149e-01,nan,9.965046232338275800e+00,1.000000000000000000e+00																			3.360000000000000000e+02,1.202594894027707255e+02,2.581431316794558128e+01,-6.187953929814186092e-03,nan,3.954818196413649734e-01,nan,3.235100310003499402e+01,1.000000000000000000e+00																				6.640000000000000000e+02,8.997837619498361050e+01,1.156527996846493345e+01,-1.224233273856804166e-02,nan,8.281024679768334007e-02,nan,7.876280683330714183e+00,1.000000000000000000e+00
			2.770000000000000000e+02,1.131350854124394232e+02,1.218256092138637392e+01,-6.518387312352547092e-03,nan,2.029051424676140414e-01,nan,4.435397996586074143e+00,1.000000000000000000e+00																			3.390000000000000000e+02,8.913508210102511953e+01,1.699055706900912099e+01,-8.246092347179921969e-03,nan,1.630066201411117799e-01,nan,1.289122535121794044e+01,1.000000000000000000e+00																				6.650000000000000000e+02,3.222223612447822916e+01,2.362657954960521778e+01,-1.271110821967815982e-02,nan,7.269203464230389322e-02,nan,5.900209033102007083e+01,1.000000000000000000e+00
			2.780000000000000000e+02,2.668559076739665414e+01,1.484645660622365249e+01,-5.507449045237612466e-03,nan,1.841379687152132627e-01,nan,1.095987022043834003e+01,1.000000000000000000e+00																			3.400000000000000000e+02,7.728604785256004917e+00,2.737689981396934513e+01,-9.900547225155778563e-03,nan,2.223462761857143422e-01,nan,9.167849928970776219e+00,1.000000000000000000e+00																				6.720000000000000000e+02,5.994425549014243160e+01,8.572276108313666043e+00,-1.237157970660752136e-02,nan,5.524257224662820764e-02,nan,1.698191179083350022e+01,1.000000000000000000e+00
			2.800000000000000000e+02,6.133957155191046695e+01,1.968861298932874249e+01,-6.958343546796853102e-03,nan,1.755642371584839045e-01,nan,9.965046232338275800e+00,1.000000000000000000e+00																			3.420000000000000000e+02,6.334122146949528798e+01,1.660107335092119385e+01,-7.041816737244662242e-03,nan,2.713783346842514321e-01,nan,4.450499130796949920e+00,1.000000000000000000e+00																				6.740000000000000000e+02,5.067751637370464834e+01,2.280297792584648064e+01,-1.214958238050130659e-02,nan,7.386600620704675269e-02,nan,1.698191179083350022e+01,1.000000000000000000e+00
			2.820000000000000000e+02,3.747203629253537827e+01,1.290446067881650549e+01,-6.677384258666865455e-03,nan,1.668806451383526568e-01,nan,7.634082686420706310e+00,1.000000000000000000e+00																			3.420000000000000000e+02,7.107728264392976314e+01,2.289861696610459774e+01,-5.791324210761651659e-03,nan,2.963975888244040346e-01,nan,9.975254286469581899e+00,1.000000000000000000e+00																				6.740000000000000000e+02,7.863817646925924976e+01,1.080482680117433425e+01,-1.153490996247807238e-02,nan,9.432131503282159546e-02,nan,1.882676191408539879e+01,1.000000000000000000e+00
			2.820000000000000000e+02,1.061936268843235354e+02,6.138266317806502670e+00,-5.774556017697781742e-03,nan,1.531913026975793013e-01,nan,9.204202504965737219e+00,1.000000000000000000e+00																			3.440000000000000000e+02,7.678648913834214795e+01,1.328975406184152774e+01,-7.894428324397217631e-03,nan,1.658252125686933143e-01,nan,1.117699803653751545e+01,1.000000000000000000e+00																				6.800000000000000000e+02,3.391285307883769917e+01,2.362418345722475621e+01,-1.282500438833342367e-02,nan,7.840144616751787421e-02,nan,inf,1.000000000000000000e+00
			2.820000000000000000e+02,1.152074741218502396e+02,1.610403518819297020e+01,-6.075488538965198408e-03,nan,1.768960767601145401e-01,nan,4.435397996586074143e+00,1.000000000000000000e+00																			3.440000000000000000e+02,3.084178706977827389e+01,2.731559493770438962e+01,-8.063274070764452073e-03,nan,1.435697780868940843e-01,nan,2.311326358620538457e+01,1.000000000000000000e+00																				6.910000000000000000e+02,2.536461936901186931e+01,8.488970331264384939e+00,-1.124884713191343262e-02,nan,1.541239958434861279e-01,nan,3.624210722223915582e+01,1.000000000000000000e+00
			2.860000000000000000e+02,4.512633651581310801e+01,1.274662927396537881e+01,-6.978724150988332466e-03,nan,2.131984662383115126e-01,nan,7.655927289390017876e+00,1.000000000000000000e+00																			3.460000000000000000e+02,5.928590941431370709e+01,1.843448182922692880e+01,-1.007090955756196997e-02,nan,1.255061735611564533e-01,nan,4.450499130796949920e+00,1.000000000000000000e+00																				6.920000000000000000e+02,5.960734500161421323e+01,2.036019929707066112e+01,-1.154545645719213739e-02,nan,7.887772399695003323e-02,nan,3.624210722223915582e+01,1.000000000000000000e+00
			2.860000000000000000e+02,3.492637503408560917e+01,5.707320467570352385e+00,-6.496674611389383590e-03,nan,1.552267121977068953e-01,nan,7.634082686420706310e+00,1.000000000000000000e+00																			3.480000000000000000e+02,7.362899802844583519e+01,2.565018628955404623e+01,-1.103913185457142641e-02,nan,1.665820500726669096e-01,nan,1.275735219255737718e+01,1.000000000000000000e+00																				6.990000000000000000e+02,6.517014961781448790e+01,1.108715292728557777e+01,-1.118940295162718090e-02,nan,8.366398465516300398e-02,nan,1.119491642340582693e+01,1.000000000000000000e+00
			2.860000000000000000e+02,7.733551267361211501e+01,1.602510641627290511e+01,-6.661132327246856513e-03,nan,1.674732811908081764e-01,nan,2.070475590494872620e+01,1.000000000000000000e+00																			3.490000000000000000e+02,9.102878176856643577e+00,7.158042231273308076e+00,-9.020277319079200717e-03,nan,1.596313056547945530e-01,nan,1.193746860950734678e+01,1.000000000000000000e+00																				6.990000000000000000e+02,9.914618290100733589e+00,2.727993679875266153e+01,-1.072287725061019971e-02,nan,1.077112027297546515e-01,nan,5.757933650031060324e+01,1.000000000000000000e+00
			2.860000000000000000e+02,5.408689373665788480e+01,1.754155464606019166e+01,-7.517837111476410004e-03,nan,1.295230651505590025e-01,nan,1.016281924625209676e+01,1.000000000000000000e+00																			3.520000000000000000e+02,5.406049154019278546e+01,1.719755022570700120e+01,-8.580642961968561536e-03,nan,1.093656197810893849e-01,nan,8.711463044974127712e+00,1.000000000000000000e+00																				7.020000000000000000e+02,7.629570663187969615e+01,1.233139360087969827e+01,-1.200688763560985202e-02,nan,7.552013603962992594e-02,nan,1.119491642340582693e+01,1.000000000000000000e+00
			2.900000000000000000e+02,9.802917332025866415e+01,1.534737038731983994e+01,-5.881507856162496162e-03,nan,1.627504695821223590e-01,nan,1.234391007970688037e+01,1.000000000000000000e+00																			3.520000000000000000e+02,9.004595822606228595e+00,1.909510624977535542e+01,-8.506158712170351979e-03,nan,1.453999356356836525e-01,nan,1.193746860950734678e+01,1.000000000000000000e+00																				7.040000000000000000e+02,1.119366105784973087e+02,2.479829648134118258e+01,-1.000176937023903971e-02,nan,8.979635831864851703e-02,nan,2.098778234289500944e+01,1.000000000000000000e+00
			2.910000000000000000e+02,3.984715756552263599e+01,2.680864620147559663e+01,-6.568470237171520135e-03,nan,1.524126524431175245e-01,nan,1.502032125018549458e+01,1.000000000000000000e+00																			3.550000000000000000e+02,7.293794704692969333e+01,1.893052101749666960e+01,-8.661871284096640117e-03,nan,1.215332586867816644e-01,nan,1.787769051629391015e+01,1.000000000000000000e+00																				7.070000000000000000e+02,9.187990141246237386e+01,1.861643388970863811e+01,-1.186780490742926804e-02,nan,6.698137949582383399e-02,nan,1.571468873326210236e+01,1.000000000000000000e+00
			2.930000000000000000e+02,3.659753858478141098e+01,7.193138162524229884e+00,-6.925731368874068518e-03,nan,1.855545589628077030e-01,nan,1.660103912022909256e+01,1.000000000000000000e+00																			3.570000000000000000e+02,1.087917683949122107e+02,1.997793415961232810e+01,-7.611763467098222637e-03,nan,1.310978679100436306e-01,nan,1.352900542478359114e+01,1.000000000000000000e+00																				7.080000000000000000e+02,4.251432864287307467e+01,1.493769263124326230e+01,-1.133166092589258517e-02,nan,1.320036538269242499e-01,nan,8.386994559777940950e+00,1.000000000000000000e+00
			2.930000000000000000e+02,8.825084114639926725e+01,2.288105049425000459e+01,-6.211964619193936950e-03,nan,1.530051602146325074e-01,nan,1.234391007970688037e+01,1.000000000000000000e+00																			3.570000000000000000e+02,4.679147684638179783e+01,1.239640309558175701e+01,-9.373783011535052542e-03,nan,9.918214901218636026e-02,nan,8.711463044974127712e+00,1.000000000000000000e+00																				7.100000000000000000e+02,3.658909959538434009e+01,2.087346035585484216e+01,-1.166706724768587847e-02,nan,1.687434319220330048e-01,nan,8.386994559777940950e+00,1.000000000000000000e+00
			2.940000000000000000e+02,7.657105730424720491e+01,1.425766884146050195e+01,-5.763722135813284866e-03,nan,1.710650533619764158e-01,nan,1.451826648498583694e+01,1.000000000000000000e+00																			3.580000000000000000e+02,9.657441851877337058e+01,1.416670797335575926e+01,-6.204592378948632116e-03,nan,2.622819814773912350e-01,nan,8.698349521991136868e+00,1.000000000000000000e+00																				7.110000000000000000e+02,1.049820409557678715e+02,2.729314878482103168e+01,-1.269315709967764640e-02,nan,6.663199217741089253e-02,nan,1.571468873326210236e+01,1.000000000000000000e+00
			2.960000000000000000e+02,5.193858402940618646e+01,1.353717666629563077e+01,-6.315461682199781553e-03,nan,1.561067449174001753e-01,nan,1.660103912022909256e+01,1.000000000000000000e+00																			3.590000000000000000e+02,9.073613739328904160e+01,2.061463460961154581e+01,-7.898087804991679034e-03,nan,1.970034893215076854e-01,nan,8.698349521991136868e+00,1.000000000000000000e+00																				7.120000000000000000e+02,1.100267550973828747e+02,8.650179596875904764e+00,-1.193123538701430439e-02,nan,1.163786648707850757e-01,nan,1.931345233026145891e+01,1.000000000000000000e+00
			3.010000000000000000e+02,8.605970265908260330e+01,8.474264612788394047e+00,-9.007967879804620187e-03,nan,1.127499229424244742e-01,nan,1.418725645108951205e+01,1.000000000000000000e+00																			3.630000000000000000e+02,6.666259128864122374e+01,1.383767727230751277e+01,-8.242567629923567424e-03,nan,1.275366184212410881e-01,nan,2.276256727800472390e+01,1.000000000000000000e+00																				7.130000000000000000e+02,1.507123095680759306e+01,2.156258763629690378e+01,-1.156265975828702115e-02,nan,9.119220613886525051e-02,nan,2.152890074192582404e+01,1.000000000000000000e+00
			3.010000000000000000e+02,1.745490587592952281e+01,1.337691510687649910e+01,-8.148399278267347279e-03,nan,2.436617241825818070e-01,nan,2.440445578941283955e+01,1.000000000000000000e+00																			3.650000000000000000e+02,3.207280236689964426e+01,2.463186770008447724e+01,-9.621841870872564068e-03,nan,8.979535593365839397e-02,nan,1.869789965442937074e+01,1.000000000000000000e+00																				7.130000000000000000e+02,6.901595835373714749e+01,2.402437613445070497e+01,-1.140942677586934302e-02,nan,1.164204785140818821e-01,nan,1.703605656186088169e+01,1.000000000000000000e+00
			3.020000000000000000e+02,9.422576762322536581e+01,2.420514484513286035e+01,-6.063965613641193568e-03,nan,1.719989643568429205e-01,nan,1.712984782976346310e+01,1.000000000000000000e+00																			3.670000000000000000e+02,1.618701854218097935e+01,1.477015771847293379e+01,-1.547686907341650972e-02,nan,1.171435792178016078e-01,nan,1.869789965442937074e+01,1.000000000000000000e+00																				7.130000000000000000e+02,8.593582060642744125e+01,2.601070051100892400e+01,-2.463725644193330913e-02,nan,4.998687590937778147e-02,nan,1.703605656186088169e+01,1.000000000000000000e+00
			3.020000000000000000e+02,7.184233648458094024e+01,2.273714932723587623e+01,-5.934303774471672704e-03,nan,1.760460595074277990e-01,nan,9.429606512854821432e+00,1.000000000000000000e+00																			3.670000000000000000e+02,1.011292060090508471e+02,1.581726592880137794e+01,-6.924312930088680727e-03,nan,2.453092602595214888e-01,nan,1.030904610253125142e+01,1.000000000000000000e+00																				7.220000000000000000e+02,7.690156201295526017e+00,7.276260771349758905e+00,-1.257243803821387999e-02,nan,1.239163374739039591e-01,nan,1.937840218758872624e+01,1.000000000000000000e+00
			3.030000000000000000e+02,3.994575748217708622e+01,2.284998516906632915e+01,-6.815991435107978703e-03,nan,1.526648683971116860e-01,nan,1.481302614646705429e+01,1.000000000000000000e+00																			3.670000000000000000e+02,1.098972915635142016e+02,1.039535600205731214e+01,-8.175299231230642727e-03,nan,2.227050283363475325e-01,nan,5.841626673474904052e+00,1.000000000000000000e+00																				7.260000000000000000e+02,1.080917461926425602e+02,2.199165051804438065e+01,-1.188626099325821445e-02,nan,7.678325514098760518e-02,nan,1.398900986826138215e+01,1.000000000000000000e+00
			3.040000000000000000e+02,4.532092670256123057e+01,9.046605167481517995e+00,-7.021777041529991999e-03,nan,1.499571113431027447e-01,nan,9.515513781103415170e+00,1.000000000000000000e+00																			3.680000000000000000e+02,8.849572268148607179e+01,7.399599712316163647e+00,-7.718309363826312414e-03,nan,1.927873332675478224e-01,nan,1.139259556622677216e+01,1.000000000000000000e+00																				7.270000000000000000e+02,2.637427388124865857e+01,1.241690449228649129e+01,-1.185974413816911696e-02,nan,7.196267800732258912e-02,nan,1.937840218758872624e+01,1.000000000000000000e+00
			3.060000000000000000e+02,1.156995688531875430e+02,8.453689378013136135e+00,-5.302899004265167020e-03,nan,2.069263133253532727e-01,nan,1.545858968791977439e+01,1.000000000000000000e+00																			3.700000000000000000e+02,1.151940009382054768e+02,1.285898584282297286e+01,-8.428358770409786691e-03,nan,2.123232542165665038e-01,nan,5.841626673474904052e+00,1.000000000000000000e+00																				7.300000000000000000e+02,1.070887562179270844e+02,8.038643379619539786e+00,-1.310042276596230792e-02,nan,7.773740011360263935e-02,nan,1.398900986826138215e+01,1.000000000000000000e+00
			3.060000000000000000e+02,6.339444967535749953e+01,1.854779526654553123e+01,-6.358594311538432603e-03,nan,1.925461272959840819e-01,nan,9.429606512854821432e+00,1.000000000000000000e+00																			3.700000000000000000e+02,5.729754371294090731e+01,1.828868420150729790e+01,-7.817318084126684968e-03,nan,1.816408329575047720e-01,nan,1.834671639908070162e+01,1.000000000000000000e+00																				7.360000000000000000e+02,2.187664367761493978e+01,2.647157600232212005e+01,-1.168759172979969702e-02,nan,7.094391010547618226e-02,nan,2.014618992573112521e+01,1.000000000000000000e+00
			3.060000000000000000e+02,1.002436348469883995e+02,8.167159910983224691e+00,-5.791686593679549848e-03,nan,1.721992634487269358e-01,nan,1.418725645108951205e+01,1.000000000000000000e+00																			3.700000000000000000e+02,8.807865185565069055e+01,1.878455845891893361e+01,-7.555416364822906822e-03,nan,1.700908012244074508e-01,nan,1.139259556622677216e+01,1.000000000000000000e+00																				7.400000000000000000e+02,1.759874544900991467e+01,6.784815088720099752e+00,-1.205751942389395558e-02,nan,9.214457244772866762e-02,nan,2.014618992573112521e+01,1.000000000000000000e+00
			3.080000000000000000e+02,8.940608191079630274e+01,1.811002016793010583e+01,-7.179768379486086219e-03,nan,1.357968674206377901e-01,nan,9.495899186591932661e+00,1.000000000000000000e+00																			3.720000000000000000e+02,7.421238621804471336e+01,2.539432320555403422e+01,-6.593649687523916308e-03,nan,1.859300045132060708e-01,nan,1.536106483088045849e+01,1.000000000000000000e+00																				7.400000000000000000e+02,4.068983897840330144e+01,1.397896139323115250e+01,-1.137961449839530910e-02,nan,7.166389340650380912e-02,nan,1.991058121961951954e+01,1.000000000000000000e+00
			3.090000000000000000e+02,3.725760904029199594e+01,1.409912046144214237e+01,-7.349461346637956027e-03,nan,1.707962444882259456e-01,nan,6.696680386812848162e+00,1.000000000000000000e+00																			3.730000000000000000e+02,1.847262903549673396e+01,2.601889865516253408e+01,-8.574819321485811080e-03,nan,1.310158876191916955e-01,nan,1.602811033221007619e+01,1.000000000000000000e+00																				7.450000000000000000e+02,6.057662147233942562e+01,1.300575712796037564e+01,-1.190272986523621852e-02,nan,8.324469970471748415e-02,nan,1.991058121961951954e+01,1.000000000000000000e+00
			3.090000000000000000e+02,7.991846944671770814e+01,1.771339554265094662e+01,-6.308033397515830365e-03,nan,2.040382997628915618e-01,nan,9.495899186591932661e+00,1.000000000000000000e+00																			3.780000000000000000e+02,2.527344098685211549e+01,1.150513699169977677e+01,-9.027361568601842065e-03,nan,1.160467360478404375e-01,nan,1.602811033221007619e+01,1.000000000000000000e+00																				7.470000000000000000e+02,1.404237089160747942e+01,8.206853044436973832e+00,-1.104558533492002760e-02,nan,8.988036382840358662e-02,nan,1.820238802772590958e+01,1.000000000000000000e+00
			3.090000000000000000e+02,1.895050134621374482e+01,1.912221829470218992e+01,-5.572009350075388980e-03,nan,2.202147091056058104e-01,nan,7.735792876972692689e+00,1.000000000000000000e+00																			3.790000000000000000e+02,4.386636819468659354e+01,1.597380672205358110e+01,-1.064313845855219959e-02,nan,8.534717118372048272e-02,nan,1.912239397446909450e+01,1.000000000000000000e+00																				7.480000000000000000e+02,1.103880863975247877e+02,2.328180208046255473e+01,-1.116117229768547395e-02,nan,7.597405816257174482e-02,nan,1.214518853920411345e+01,1.000000000000000000e+00
			3.100000000000000000e+02,4.460763442715914806e+01,5.586043575425032159e+00,-6.256346790309994833e-03,nan,2.327788930286631697e-01,nan,4.981045706306943543e+00,1.000000000000000000e+00																			3.850000000000000000e+02,7.760623766658828515e+01,1.779422291750375251e+01,-8.908249305877549012e-03,nan,2.809708063426655800e-01,nan,8.392509311040909026e+00,1.000000000000000000e+00																				7.480000000000000000e+02,9.886345568436134101e+01,1.944924528662051699e+01,-1.057078229971643475e-02,nan,9.641566756395081317e-02,nan,1.214518853920411345e+01,1.000000000000000000e+00
			3.110000000000000000e+02,4.167808955562919238e+01,2.048096688985271996e+01,-6.300700682923120188e-03,nan,2.314263903051144711e-01,nan,7.763286148422757549e+00,1.000000000000000000e+00																			3.860000000000000000e+02,1.093454400605785111e+02,7.844923178638975259e+00,-2.317648790841703166e-02,nan,8.655100377248947652e-02,nan,1.360861946315071336e+01,1.000000000000000000e+00																				7.510000000000000000e+02,2.738890921285106472e+01,2.058412434111121314e+01,-1.271298106928134448e-02,nan,1.927425172865413483e-01,nan,6.647989793093897148e+00,1.000000000000000000e+00
			3.120000000000000000e+02,2.249719258067894856e+01,2.599706176366852972e+01,-6.420783956266087368e-03,nan,1.644236608138283096e-01,nan,7.735792876972692689e+00,1.000000000000000000e+00																			3.870000000000000000e+02,1.071755367548848170e+02,2.127943259792124309e+01,-7.651504454454768900e-03,nan,1.510690754422857607e-01,nan,1.360861946315071336e+01,1.000000000000000000e+00																				7.520000000000000000e+02,3.373028102481407586e+01,2.257981265132440640e+01,-1.354484066715529525e-02,nan,1.604704260007198124e-01,nan,6.647989793093897148e+00,1.000000000000000000e+00
			3.130000000000000000e+02,5.808215487598386062e+01,6.129657817707632184e+00,-6.725007163319246875e-03,nan,1.542452310311330788e-01,nan,1.348548174038316816e+01,1.000000000000000000e+00																			3.880000000000000000e+02,7.126618194361067538e+01,2.329312334990359901e+01,-2.378358607397585214e-02,nan,1.001658702330346928e-01,nan,8.392509311040909026e+00,1.000000000000000000e+00																				7.520000000000000000e+02,6.309184924777373027e+01,2.596462692168401176e+01,-1.145921256495809754e-02,nan,7.774929313783829343e-02,nan,2.955602571653273003e+01,1.000000000000000000e+00
			3.130000000000000000e+02,1.183096288852015618e+02,1.716379150463886560e+01,-5.749550187626649433e-03,nan,1.876392109682124554e-01,nan,1.008128577833221051e+01,1.000000000000000000e+00																			3.890000000000000000e+02,7.723584397712214944e+00,1.635848243503051336e+01,-9.287483761544867988e-03,nan,1.307319246015337111e-01,nan,9.971821371034968351e+00,1.000000000000000000e+00																				7.590000000000000000e+02,4.181893846526194380e+01,1.260599813282852999e+01,-1.140281497123071114e-02,nan,9.016734162877804160e-02,nan,1.979550908990799840e+01,1.000000000000000000e+00
			3.130000000000000000e+02,1.074551052925722701e+02,2.322278624269577918e+01,-6.483318017150114729e-03,nan,1.362914169254491048e-01,nan,1.243109406523606175e+01,1.000000000000000000e+00																			3.900000000000000000e+02,1.643754154275700330e+01,2.120659261634370196e+01,-7.567517165470824710e-03,nan,2.126276733674001829e-01,nan,9.971821371034968351e+00,1.000000000000000000e+00																				7.590000000000000000e+02,1.874337133005806777e+01,1.550077403464110404e+01,-1.268706944175680175e-02,nan,7.103553483002766900e-02,nan,2.325642978045030773e+01,1.000000000000000000e+00
			3.140000000000000000e+02,4.268998989182129122e+01,1.018315742700709770e+01,-6.186995441793310090e-03,nan,2.549159955234849839e-01,nan,4.981045706306943543e+00,1.000000000000000000e+00																			3.920000000000000000e+02,3.252448091156126253e+01,6.269326799359369318e+00,-1.196744428554193801e-02,nan,2.239995761090143311e-01,nan,2.195248342085316295e+01,1.000000000000000000e+00																				7.640000000000000000e+02,6.099494568261646066e+01,7.692452841636263194e+00,-1.174250931962773047e-02,nan,1.170954385655389451e-01,nan,1.979550908990799840e+01,1.000000000000000000e+00
			3.140000000000000000e+02,1.103413304008844307e+02,1.098815046833886200e+01,-5.680267839414723623e-03,nan,2.428076143942750065e-01,nan,1.008128577833221051e+01,1.000000000000000000e+00																			3.940000000000000000e+02,9.383477786804250798e+01,2.138789713403692261e+01,-8.566784351619416774e-03,nan,1.153434045093824079e-01,nan,1.144715706588292470e+01,1.000000000000000000e+00																				7.660000000000000000e+02,7.311433687414842097e+01,2.675774006891428058e+01,-1.085938540146288989e-02,nan,1.002911316579085943e-01,nan,1.976187385307301270e+01,1.000000000000000000e+00
			3.170000000000000000e+02,3.834479144819778185e+01,2.686308797936571935e+01,-7.932961974503154046e-03,nan,1.342536302572995277e-01,nan,1.260713393713271024e+01,1.000000000000000000e+00																			3.980000000000000000e+02,3.599296371917150594e+01,8.633062126361730648e+00,-8.483208209085563861e-03,nan,1.424428569759886853e-01,nan,1.160208841600910290e+01,1.000000000000000000e+00																				7.680000000000000000e+02,1.138914896311702876e+02,1.140803065158979734e+01,-1.251778467464742528e-02,nan,8.330733303878046225e-02,nan,4.357051487147926849e+01,1.000000000000000000e+00
			3.200000000000000000e+02,1.001544549413947180e+02,1.630856766997017004e+01,-6.088947801179620846e-03,nan,1.449917234509541242e-01,nan,1.461041128797914190e+01,1.000000000000000000e+00																			3.980000000000000000e+02,7.735694427559414521e+01,5.652132408761484150e+00,-8.134851142732855284e-03,nan,1.360100666505680289e-01,nan,2.278449673329745906e+01,1.000000000000000000e+00																				7.700000000000000000e+02,5.494281712499964243e+01,1.899066029649873855e+01,-1.268614937276124968e-02,nan,1.715236738156852292e-01,nan,6.512357116131562762e+00,1.000000000000000000e+00
			3.200000000000000000e+02,2.870074759479173565e+01,1.874322072291476360e+01,-5.766778038376412473e-03,nan,2.808511522934696858e-01,nan,4.435166588244000785e+00,1.000000000000000000e+00																			3.980000000000000000e+02,2.187182464419821315e+01,1.620020069082597303e+01,-9.596846778462625113e-03,nan,1.966237343835588458e-01,nan,6.050227004650152729e+00,1.000000000000000000e+00																				7.730000000000000000e+02,5.975022164845392325e+01,1.459752281220568193e+01,-1.249225223011431879e-02,nan,1.864718475030269218e-01,nan,4.957257495617589882e+00,1.000000000000000000e+00
			3.220000000000000000e+02,8.696540867663895824e+01,1.002261693598883596e+01,-5.543554066775533036e-03,nan,1.752448341454626579e-01,nan,1.461041128797914190e+01,1.000000000000000000e+00																			3.990000000000000000e+02,1.047319485983680636e+02,1.788231944054197342e+01,-7.724922303118563621e-03,nan,2.619754754836002286e-01,nan,6.468693537268880078e+00,1.000000000000000000e+00																				7.740000000000000000e+02,1.115573164186558444e+02,1.386451906622893127e+01,-1.130366911721134189e-02,nan,7.995358653130280047e-02,nan,4.412328007813958664e+01,1.000000000000000000e+00
			3.230000000000000000e+02,2.448600620077002077e+01,1.736240297715835013e+01,-6.560756364294114025e-03,nan,2.267640354830134930e-01,nan,4.435166588244000785e+00,1.000000000000000000e+00																			4.010000000000000000e+02,1.007298899204938039e+02,1.280024088763121526e+01,-8.229885959514758598e-03,nan,2.236156096953394457e-01,nan,6.468693537268880078e+00,1.000000000000000000e+00																				7.770000000000000000e+02,6.792061881198767992e+01,2.039923151882778640e+01,-1.154560405672526088e-02,nan,7.415764217849662998e-02,nan,1.002073918063808300e+01,1.000000000000000000e+00
			3.260000000000000000e+02,3.290608430873955115e+01,1.312877104339190737e+01,-6.729449608186348700e-03,nan,1.115731172009470917e-01,nan,9.424508193795299249e+00,1.000000000000000000e+00																			4.010000000000000000e+02,2.787843230247360538e+01,1.692539807591872858e+01,-8.465962476385230362e-03,nan,2.425520240228380420e-01,nan,6.050227004650152729e+00,1.000000000000000000e+00																				7.780000000000000000e+02,6.124843081392836552e+01,9.872084083966244705e+00,-1.182199207398285969e-02,nan,8.475164000285606569e-02,nan,4.957257495617589882e+00,1.000000000000000000e+00
			3.260000000000000000e+02,5.803340376047862037e+01,1.297239188096782492e+01,-7.201791445836716425e-03,nan,2.099975332945923645e-01,nan,6.251636217166174347e+00,1.000000000000000000e+00																			4.030000000000000000e+02,1.135151282544214979e+02,7.920065074749273570e+00,-6.957866084362698302e-03,nan,2.005383705464236499e-01,nan,9.053683682924278386e+00,1.000000000000000000e+00																				7.800000000000000000e+02,9.070703449012674469e+01,2.153435827911113165e+01,-1.166576855747190715e-02,nan,1.433919909051237784e-01,nan,2.281467186305455286e+01,1.000000000000000000e+00
			3.300000000000000000e+02,5.266229531299791944e+01,1.617147759991710743e+01,-6.970586034364091403e-03,nan,1.657884583538420387e-01,nan,6.251636217166174347e+00,1.000000000000000000e+00																			4.060000000000000000e+02,9.238250865334093476e+01,1.483140872386913856e+01,-6.435297916582877718e-03,nan,2.410420238981937358e-01,nan,6.274410670331685758e+00,1.000000000000000000e+00																				7.910000000000000000e+02,9.103938931530720424e+01,1.900189875542737283e+01,-1.180516939929876497e-02,nan,6.911236546722543395e-02,nan,inf,1.000000000000000000e+00
			3.340000000000000000e+02,3.107534051408216769e+01,1.307178499177600095e+01,-6.419784071904469785e-03,nan,1.744930808679390211e-01,nan,1.318887681076442142e+01,1.000000000000000000e+00																			4.070000000000000000e+02,9.675030461747263644e+01,6.575539564484369492e+00,-7.126869981599135394e-03,nan,2.394899822861388250e-01,nan,9.340075864850657439e+00,1.000000000000000000e+00																				7.970000000000000000e+02,1.187903292128830941e+02,2.340526920768849806e+01,-1.184607007548701789e-02,nan,1.920755110771066310e-01,nan,inf,1.000000000000000000e+00
			3.340000000000000000e+02,9.796111536880252402e+01,1.262350986587702550e+01,-5.937897633666836157e-03,nan,1.761021365794035454e-01,nan,2.714328114612396803e+01,1.000000000000000000e+00																			4.080000000000000000e+02,1.090414955204114875e+02,1.579126564338195493e+01,-8.275224895882289655e-03,nan,1.440021083939430069e-01,nan,7.217861299877050385e+00,1.000000000000000000e+00																				8.040000000000000000e+02,1.011432715707818097e+01,1.417213688278580719e+01,-1.088332306588086704e-02,nan,8.269096567234246464e-02,nan,4.598985953829152606e+01,1.000000000000000000e+00
			3.370000000000000000e+02,7.138188714514207334e+01,1.812826584703556421e+01,-5.883365639572581303e-03,nan,1.796019395602616031e-01,nan,1.138290078160081364e+01,1.000000000000000000e+00																			4.080000000000000000e+02,2.622587654217909758e+01,2.721253754262443181e+01,-8.793532654850238009e-03,nan,1.072081277615901662e-01,nan,1.577929961139205695e+01,1.000000000000000000e+00																				8.050000000000000000e+02,5.534418998285860170e+01,2.249840189855791905e+01,-1.064100319994249269e-02,nan,1.696095435190143608e-01,nan,3.505264327152631409e+01,1.000000000000000000e+00
			3.370000000000000000e+02,3.189913632702731050e+01,2.623490893664917678e+01,-7.561637802869054618e-03,nan,1.410494839489213614e-01,nan,1.318887681076442142e+01,1.000000000000000000e+00																			4.110000000000000000e+02,2.368032497666916214e+01,1.163991851262798605e+01,-7.686502473470484612e-03,nan,1.594048501264403450e-01,nan,1.468864220038980939e+01,1.000000000000000000e+00																				8.080000000000000000e+02,8.631966215047424384e+01,6.090844971515203099e+00,-1.102783552152688043e-02,nan,1.027322828589872783e-01,nan,3.505264327152631409e+01,1.000000000000000000e+00
			3.410000000000000000e+02,8.767866090217003716e+01,1.537284267177767560e+01,-5.651615560471891578e-03,nan,1.684286363117213359e-01,nan,5.662765301337834956e+00,1.000000000000000000e+00																			4.110000000000000000e+02,8.280897388935818526e+01,1.595276401164296587e+01,-9.647630241119316274e-03,nan,1.840102855423751960e-01,nan,8.288096840956461264e+00,1.000000000000000000e+00																				8.140000000000000000e+02,4.973398262790881574e+01,2.192274851452597773e+01,-6.002194857864301056e-03,nan,1.705079015461943293e-01,nan,1.362386598031961604e+01,1.000000000000000000e+00
			3.420000000000000000e+02,6.639460145622993537e+01,7.896090532815201790e+00,-6.520312080089293166e-03,nan,2.269165862793307564e-01,nan,6.179103117293894165e+00,1.000000000000000000e+00																			4.110000000000000000e+02,8.972748597637767887e+01,2.051639630914872114e+01,-6.804134560857178285e-03,nan,2.621757348584149439e-01,nan,6.274410670331685758e+00,1.000000000000000000e+00																				8.160000000000000000e+02,9.362908240287966066e+01,2.504599844094085626e+01,-1.166890202961010439e-02,nan,7.555590065227535401e-02,nan,4.400607315311712853e+01,1.000000000000000000e+00
			3.440000000000000000e+02,2.834098251245788447e+01,7.959297155996023498e+00,-6.325680307021620992e-03,nan,1.762251858070544852e-01,nan,1.086857517560152253e+01,1.000000000000000000e+00																			4.120000000000000000e+02,1.058808136972339327e+02,9.302227798146512683e+00,-6.520596794620710408e-03,nan,2.990589939001900843e-01,nan,7.217861299877050385e+00,1.000000000000000000e+00																				8.180000000000000000e+02,3.623812447223047428e+01,2.378595459317658722e+01,-1.195704802010603973e-02,nan,6.326626215615660520e-02,nan,1.362386598031961604e+01,1.000000000000000000e+00
			3.440000000000000000e+02,5.624033622440421709e+01,1.597812910104871520e+01,-6.616791982928353633e-03,nan,2.757399776130078362e-01,nan,7.473668452291088116e+00,1.000000000000000000e+00																			4.120000000000000000e+02,1.183835770764384137e+02,1.724565322643847409e+01,-5.939924387624839416e-03,nan,3.397885806203719827e-01,nan,6.156736670288749380e+00,1.000000000000000000e+00																				8.190000000000000000e+02,9.342321009823423950e+00,7.727961407326026766e+00,-1.244352683892230305e-02,nan,7.203496645315332625e-02,nan,3.132480469285084013e+01,1.000000000000000000e+00
			3.450000000000000000e+02,6.053689298672340158e+01,9.862957793314127031e+00,-6.992346208153667891e-03,nan,2.765785909553354349e-01,nan,6.179103117293894165e+00,1.000000000000000000e+00																			4.140000000000000000e+02,1.123623429834783849e+02,1.596107297396141966e+01,-1.026148680461468760e-02,nan,1.928225838144749238e-01,nan,6.156736670288749380e+00,1.000000000000000000e+00																				8.220000000000000000e+02,1.053909808646509845e+02,1.422922038138000467e+01,-1.173944481426961173e-02,nan,7.111598281511255504e-02,nan,3.018194578246581727e+01,1.000000000000000000e+00
			3.460000000000000000e+02,8.204597709596929178e+01,1.595575261113337895e+01,-5.939127514915910899e-03,nan,1.664619528044553043e-01,nan,5.662765301337834956e+00,1.000000000000000000e+00																			4.150000000000000000e+02,2.037876085087642863e+01,2.595270594255758922e+01,-1.012364849225090395e-02,nan,1.271539456498840259e-01,nan,1.468864220038980939e+01,1.000000000000000000e+00																				8.220000000000000000e+02,7.756398029409380968e+01,2.591715820042733043e+01,-1.245851400868969693e-02,nan,7.374292987629904594e-02,nan,3.018194578246581727e+01,1.000000000000000000e+00
			3.460000000000000000e+02,1.107047602040563561e+02,2.285891492365933786e+01,-6.538375658005846774e-03,nan,1.830754048409305446e-01,nan,7.196408458221735138e+00,1.000000000000000000e+00																			4.190000000000000000e+02,6.320549328044400994e+01,1.518531063806630677e+01,-7.884542258528496814e-03,nan,1.568546018761263205e-01,nan,1.206091250786754898e+01,1.000000000000000000e+00																				8.300000000000000000e+02,4.958248522692648663e+01,1.426393888523823605e+01,-1.123617555592752899e-02,nan,8.077721719792174682e-02,nan,inf,1.000000000000000000e+00
			3.470000000000000000e+02,1.128460612135731367e+02,1.598846190481059892e+01,-5.898342042977560741e-03,nan,2.573795992179027659e-01,nan,7.196408458221735138e+00,1.000000000000000000e+00																			4.200000000000000000e+02,8.584918447203955338e+01,1.070754416469009129e+01,-8.319491118615159400e-03,nan,1.177679393211158443e-01,nan,2.234107130479494074e+01,1.000000000000000000e+00																				8.360000000000000000e+02,2.559745551756560644e+01,1.744657118514302852e+01,-1.129999528937786907e-02,nan,5.986613769589599343e-02,nan,inf,1.000000000000000000e+00
			3.480000000000000000e+02,9.786425413685185504e+01,1.338839303216180099e+01,-6.340286254020091952e-03,nan,1.763434073091871834e-01,nan,1.520575224796895952e+01,1.000000000000000000e+00																			4.200000000000000000e+02,3.953529490903429178e+01,1.869265406276350205e+01,-6.918059689481132618e-03,nan,2.648600496782095304e-01,nan,1.457780579114511355e+01,1.000000000000000000e+00																				8.420000000000000000e+02,1.055036308416510877e+02,2.486129734843165195e+01,-1.123782220803601871e-02,nan,7.994981460633610038e-02,nan,4.218592021781859813e+01,1.000000000000000000e+00
			3.490000000000000000e+02,3.825833182047688297e+01,1.240588113141319049e+01,-7.844761169613884144e-03,nan,1.308941991152845485e-01,nan,1.086857517560152253e+01,1.000000000000000000e+00																			4.210000000000000000e+02,5.190305715817430610e+01,1.097573248527606893e+01,-7.620161124961917845e-03,nan,1.740689104300611190e-01,nan,6.294999746357486714e+00,1.000000000000000000e+00																				8.450000000000000000e+02,6.577857354233523779e+01,1.066370293281923942e+01,-1.124927359622071577e-02,nan,7.912170171602272983e-02,nan,2.401486212362901185e+01,1.000000000000000000e+00
			3.490000000000000000e+02,6.047070230211417652e+00,1.985417457866789803e+01,-6.636577247600334607e-03,nan,1.797866846921720718e-01,nan,1.077710321691101392e+01,1.000000000000000000e+00																			4.210000000000000000e+02,1.530895253417998703e+01,2.195056167938696845e+01,-9.227339875321073637e-03,nan,2.084350107085481962e-01,nan,2.444441913611600725e+01,1.000000000000000000e+00																				8.450000000000000000e+02,1.234140813271591419e+01,1.194120285595435682e+01,-1.098234847359903961e-02,nan,8.290352127617461875e-02,nan,3.055339856871089665e+01,1.000000000000000000e+00
			3.490000000000000000e+02,1.625295432954751718e+01,2.331623805279316386e+01,-7.218009085679833077e-03,nan,1.447068732100298405e-01,nan,1.077710321691101392e+01,1.000000000000000000e+00																			4.230000000000000000e+02,1.070899677297198025e+02,1.763232529091945722e+01,2.190727737885896000e-03,nan,4.562276858548143244e-01,nan,1.268626081790222138e+01,1.000000000000000000e+00																				8.480000000000000000e+02,4.226634300361733665e+01,5.776104554157944548e+00,-1.111259061184363336e-02,nan,1.049231839633981700e-01,nan,2.401486212362901185e+01,1.000000000000000000e+00
			3.510000000000000000e+02,5.399164408089164624e+01,2.348056186042887816e+01,-7.090750224115288658e-03,nan,1.451215300648456275e-01,nan,8.994183384039937224e+00,1.000000000000000000e+00																			4.250000000000000000e+02,1.197689264548689465e+02,1.806269627716915238e+01,-8.252153640911029028e-03,nan,1.506774728890036830e-01,nan,1.268626081790222138e+01,1.000000000000000000e+00																				8.630000000000000000e+02,2.510710530328509194e+01,9.257970746177566213e+00,-3.892888105940648779e-03,nan,2.185212695081308887e-01,nan,inf,1.000000000000000000e+00
			3.540000000000000000e+02,7.199385049406424741e+01,2.183282853406607416e+01,-5.429135379294344060e-03,nan,1.404874719060436039e-01,nan,1.807745725640858581e+01,1.000000000000000000e+00																			4.260000000000000000e+02,4.635350474464357262e+01,8.004286740168810255e+00,-8.599651174347159796e-03,nan,1.771647722500664379e-01,nan,6.294999746357486714e+00,1.000000000000000000e+00																				8.720000000000000000e+02,9.132176598303450987e+01,6.631367323636554012e+00,-1.197814952337618311e-02,nan,8.079931471134260690e-02,nan,5.134659145609438724e+01,1.000000000000000000e+00
			3.550000000000000000e+02,1.996136270007565017e+01,6.888679019098471024e+00,-6.960763903973998107e-03,nan,1.615359860000105119e-01,nan,2.933469462974954922e+01,1.000000000000000000e+00																			4.280000000000000000e+02,1.007381980145391154e+01,1.833653272822832392e+01,-8.113958710046701231e-03,nan,1.787749490552623666e-01,nan,3.772228581004701908e+01,1.000000000000000000e+00																				8.760000000000000000e+02,4.184370721102762758e+01,2.035704232754429555e+01,-1.101486314256108073e-02,nan,6.970349314353918579e-02,nan,3.408143132181326962e+01,1.000000000000000000e+00
			3.560000000000000000e+02,4.512633682401887114e+01,2.196343892968826239e+01,-6.125644385739368800e-03,nan,1.406861057297985607e-01,nan,8.994183384039937224e+00,1.000000000000000000e+00																			4.300000000000000000e+02,6.056439933259863295e+01,1.755997577345055305e+01,-7.514164313660347955e-03,nan,2.612979961265153861e-01,nan,6.056643945528257689e+00,1.000000000000000000e+00																				8.780000000000000000e+02,9.373893742301613941e+01,1.399811324574405269e+01,-1.167468912181177793e-02,nan,7.134745506123285619e-02,nan,1.973014424471321959e+01,1.000000000000000000e+00
			3.570000000000000000e+02,1.156288330883599684e+02,1.690836719248247277e+01,-3.991793302081990923e-03,nan,2.718248761509302058e-01,nan,2.375733902992115176e+01,1.000000000000000000e+00																			4.350000000000000000e+02,6.568912788172393391e+01,1.433195886198862823e+01,-9.995160344213618875e-03,nan,1.923651045865181208e-01,nan,6.056643945528257689e+00,1.000000000000000000e+00																				8.810000000000000000e+02,7.586646903046860757e+01,2.235595181050345914e+01,-1.192873768346235964e-02,nan,6.095940460268756134e-02,nan,1.224896848873115651e+01,1.000000000000000000e+00
			3.580000000000000000e+02,9.202843763557619639e+01,1.963462694805198083e+01,-6.481587480622582123e-03,nan,1.357029792711869076e-01,nan,8.302447543789496009e+00,1.000000000000000000e+00																			4.360000000000000000e+02,9.085007222837101892e+01,2.254309538898748144e+01,-7.923241465129347502e-03,nan,2.087035622364161735e-01,nan,1.258373736115689034e+01,1.000000000000000000e+00																				8.840000000000000000e+02,8.513487941503642276e+01,1.434759380269909101e+01,-6.624547299243563683e-03,nan,1.255531313752662470e-01,nan,1.224896848873115651e+01,1.000000000000000000e+00
			3.590000000000000000e+02,6.280561398424846686e+01,6.079814112094255485e+00,-5.384669937954800548e-03,nan,2.807980342586992029e-01,nan,1.823680765756890310e+01,1.000000000000000000e+00																			4.360000000000000000e+02,7.875805873287404779e+01,2.602643510817866002e+01,-8.700783622808891393e-03,nan,1.314029120532284045e-01,nan,1.258373736115689034e+01,1.000000000000000000e+00																				8.850000000000000000e+02,4.259057400841854246e+01,2.034086546422862796e+01,-1.197261597512123792e-02,nan,6.990202893426644692e-02,nan,1.354704108735159274e+01,1.000000000000000000e+00
			3.600000000000000000e+02,8.474840738483861458e+01,2.362609218850214887e+01,-5.645715152188137895e-03,nan,3.468522387378780714e-01,nan,8.302447543789496009e+00,1.000000000000000000e+00																			4.370000000000000000e+02,3.629750365166735548e+01,1.366193539770089060e+01,-1.024539942254509318e-02,nan,2.303193929384926841e-01,nan,6.906496839296021761e+00,1.000000000000000000e+00																				8.890000000000000000e+02,2.904424225054952302e+01,2.047949492769673796e+01,-1.087745525154593974e-02,nan,8.682175784550538733e-02,nan,1.354704108735159274e+01,1.000000000000000000e+00
			3.620000000000000000e+02,7.162246716411328862e+01,2.428775863315372874e+01,-8.173074851946435931e-03,nan,1.551223743828886725e-01,nan,1.077486583596477487e+01,1.000000000000000000e+00																			4.380000000000000000e+02,3.172146849879262120e+01,1.883490368204795828e+01,-9.416875275235062071e-03,nan,2.383884948888337352e-01,nan,6.906496839296021761e+00,1.000000000000000000e+00																				8.900000000000000000e+02,1.112378710760453799e+02,2.112212168432381176e+01,-1.095534530881561719e-02,nan,1.036108669005716409e-01,nan,1.101235966431935509e+01,1.000000000000000000e+00
			3.650000000000000000e+02,7.784996828636440114e+01,1.549480898270070028e+01,-6.731371203320016955e-03,nan,1.724266188240093367e-01,nan,1.066331227003628612e+01,1.000000000000000000e+00																			4.380000000000000000e+02,9.218509215540662183e+01,8.734665009928370694e+00,-7.435912576725230323e-03,nan,1.614740300006305418e-01,nan,7.323212033807800836e+00,1.000000000000000000e+00																				8.910000000000000000e+02,4.738341984220525660e+01,7.527656019973502310e+00,-1.228355802391588140e-02,nan,9.507192583380641437e-02,nan,2.245162724236043417e+01,1.000000000000000000e+00
			3.650000000000000000e+02,1.143425828912175604e+02,1.597845622172774149e+01,-4.958038177697177834e-03,nan,2.626488613989451659e-01,nan,3.056634685046057598e+01,1.000000000000000000e+00																			4.420000000000000000e+02,9.438588049973763816e+01,1.571936007525256329e+01,-7.013440317500836511e-03,nan,1.546487399674248975e-01,nan,7.323212033807800836e+00,1.000000000000000000e+00																				8.910000000000000000e+02,1.114340877682236197e+02,1.011151023962926487e+01,-1.135293783478793193e-02,nan,1.518654985655399914e-01,nan,1.101235966431935509e+01,1.000000000000000000e+00
			3.700000000000000000e+02,5.027410177587733386e+01,1.881303709437130323e+01,-6.629020327138692228e-03,nan,1.766178394789498229e-01,nan,2.565308256609258564e+01,1.000000000000000000e+00																			4.430000000000000000e+02,5.468781529565726629e+01,1.415139187606510163e+01,-8.532583702145312213e-03,nan,1.505152715706020716e-01,nan,2.343903513437862784e+01,1.000000000000000000e+00																				9.000000000000000000e+02,3.279183113997606114e+01,1.729626364101419256e+01,-8.642295040671692935e-03,nan,9.184378440669882515e-02,nan,3.063905520561057472e+01,1.000000000000000000e+00
			3.700000000000000000e+02,9.250748368278644662e+00,7.841747477936379163e+00,-6.241904254167246653e-03,nan,2.263735124207646443e-01,nan,1.059316603733403639e+01,1.000000000000000000e+00																			4.450000000000000000e+02,8.072966101398003858e+00,2.438735080747912676e+01,-5.871726865913989672e-03,nan,2.060800476127698788e-01,nan,1.667095981989065123e+01,1.000000000000000000e+00																				9.020000000000000000e+02,6.333469352261482044e+01,1.972221940475818869e+01,-1.238831754339154122e-02,nan,7.338421695728192251e-02,nan,2.504296763902749134e+01,1.000000000000000000e+00
			3.710000000000000000e+02,1.836089929845793733e+01,1.395150417149718436e+01,-7.098646193378287464e-03,nan,1.739060074221890906e-01,nan,1.003851227762167397e+01,1.000000000000000000e+00																			4.450000000000000000e+02,8.511077681649705085e+01,2.479346565374687827e+01,-7.637698539517287673e-03,nan,1.596730912922336154e-01,nan,1.297562870864162576e+01,1.000000000000000000e+00																				9.040000000000000000e+02,1.190216759046310813e+02,9.016197584005643861e+00,-1.182263175011605272e-02,nan,6.253242199152042602e-02,nan,3.266670116271809832e+01,1.000000000000000000e+00
			3.720000000000000000e+02,9.378822069613976353e+00,1.843413926740270270e+01,-6.490687339321953540e-03,nan,1.807742316587250819e-01,nan,1.003851227762167397e+01,1.000000000000000000e+00																			4.460000000000000000e+02,3.292459868402356449e+01,2.489089799950679449e+01,-7.867261913257877701e-03,nan,1.771781609563254367e-01,nan,2.426879867361239462e+01,1.000000000000000000e+00																				9.060000000000000000e+02,8.636665473623652645e+01,9.889671880153818151e+00,-1.139119755594277666e-02,nan,7.415941794247649099e-02,nan,2.504296763902749134e+01,1.000000000000000000e+00
			3.730000000000000000e+02,7.500979680348393686e+01,1.201406388924677771e+01,-6.048453007172849630e-03,nan,2.299610616200219448e-01,nan,1.841371162935437056e+01,1.000000000000000000e+00																			4.480000000000000000e+02,1.199043931172693966e+01,8.183206122776894631e+00,-1.103956012899994996e-02,nan,2.184936961240510067e-01,nan,1.667095981989065123e+01,1.000000000000000000e+00																				9.110000000000000000e+02,5.861114750007324403e+01,1.046865394744335731e+01,-1.186621814498560641e-02,nan,7.333641719808370318e-02,nan,2.776154538513580761e+01,1.000000000000000000e+00
			3.770000000000000000e+02,1.149998424966886859e+02,1.580499237364565701e+01,-6.778354192497079364e-03,nan,1.246220710259889897e-01,nan,2.212103558696317762e+01,1.000000000000000000e+00																			4.480000000000000000e+02,8.342875769863127289e+01,9.701427722207199622e+00,-5.983756573374670457e-03,nan,1.645242375048767691e-01,nan,1.518547981592608132e+01,1.000000000000000000e+00																				9.180000000000000000e+02,6.233304625557423151e+01,9.916008983216357819e+00,-1.277595064722236717e-02,nan,1.916779416014415816e-01,nan,inf,1.000000000000000000e+00
			3.770000000000000000e+02,2.544267152226948170e+01,2.368014494009753079e+01,-6.644487071847089178e-03,nan,1.905707512538170612e-01,nan,1.689875246151403942e+01,1.000000000000000000e+00																			4.490000000000000000e+02,1.105959994796361343e+02,5.947987082033472817e+00,-7.544662395772996563e-03,nan,1.193443706380534763e-01,nan,2.742530478639907443e+01,1.000000000000000000e+00																				9.270000000000000000e+02,7.452928002414721220e+01,5.865174562841534822e+00,-1.226816209096432027e-02,nan,6.150131107749490234e-02,nan,1.632974198075206473e+01,1.000000000000000000e+00
			3.780000000000000000e+02,9.339780013306712192e+01,1.104138227625202262e+01,-4.812133792693625706e-03,nan,2.607293326055200033e-01,nan,1.841371162935437056e+01,1.000000000000000000e+00																			4.540000000000000000e+02,1.705356689490855260e+01,1.212417980034289045e+01,-5.605499763357589711e-03,nan,4.556753976972658382e-01,nan,3.770919325699251345e+01,1.000000000000000000e+00																				9.270000000000000000e+02,1.641960971765390198e+01,1.612578857178777980e+01,-1.191870382147757965e-02,nan,7.190880913228603344e-02,nan,5.568043764428722397e+01,1.000000000000000000e+00
			3.800000000000000000e+02,6.392624637557776879e+01,1.503524913857499712e+01,-7.076250166370016796e-03,nan,1.835071887002770463e-01,nan,6.424173467462713560e+00,1.000000000000000000e+00																			4.540000000000000000e+02,5.521029715048508280e+01,1.346843985135534538e+01,-8.486823097798225357e-03,nan,1.761107480160024608e-01,nan,5.537525748549888327e+00,1.000000000000000000e+00																				9.280000000000000000e+02,9.121501750400631181e+01,2.175665779325176530e+01,-1.137390779729882846e-02,nan,7.019590547993748153e-02,nan,1.942300340095425071e+01,1.000000000000000000e+00
			3.830000000000000000e+02,5.416720561972294234e+01,1.114894920788323240e+01,-6.070968404267735978e-03,nan,1.949374299913879671e-01,nan,9.736896826157245499e+00,1.000000000000000000e+00																			4.570000000000000000e+02,5.244369944625155711e+01,2.514423256872990464e+01,-7.970237644729131002e-03,nan,2.594852528326462293e-01,nan,8.667040551312132024e+00,1.000000000000000000e+00																				9.280000000000000000e+02,7.179312140565342304e+01,2.196405369066836855e+01,-1.351140751391569257e-02,nan,2.179062832936964345e-01,nan,1.632974198075206473e+01,1.000000000000000000e+00
			3.830000000000000000e+02,6.226887168394426197e+01,2.124194825095225525e+01,-6.572228540692298497e-03,nan,2.502615956138919406e-01,nan,6.424173467462713560e+00,1.000000000000000000e+00																			4.580000000000000000e+02,5.782470425259723612e+01,1.834994237827044827e+01,-8.580251337172783294e-03,nan,2.441502890600765197e-01,nan,5.537525748549888327e+00,1.000000000000000000e+00																				9.450000000000000000e+02,1.085421668037021874e+02,1.225330769486060056e+01,-1.119795105349516082e-02,nan,1.070484645868731155e-01,nan,inf,1.000000000000000000e+00
			3.830000000000000000e+02,4.543671492986691618e+01,2.389684508582079658e+01,-7.101812795931136853e-03,nan,1.392106105109475189e-01,nan,7.374888325654473498e+00,1.000000000000000000e+00																			4.590000000000000000e+02,7.724580464603170071e+01,2.294636481757072843e+01,-5.627080739296883710e-03,nan,3.584815645454680899e-01,nan,5.142857218574247824e+00,1.000000000000000000e+00																				9.530000000000000000e+02,5.797253446073782612e+01,2.074664985688995600e+01,-1.033018860074717826e-02,nan,2.649227464053229841e-01,nan,2.693103133643165137e+01,1.000000000000000000e+00
			3.840000000000000000e+02,1.050730996689767807e+02,2.306993704009286361e+01,-8.642385741827275647e-03,nan,1.419018988780892387e-01,nan,9.467847889428975705e+00,1.000000000000000000e+00																			4.620000000000000000e+02,7.407501111075167444e+01,2.699544480285968717e+01,-6.950861092210192625e-03,nan,3.470133126619383557e-01,nan,5.142857218574247824e+00,1.000000000000000000e+00																				9.580000000000000000e+02,3.112061620209338031e+01,1.868390055681965123e+01,-1.182404656658765478e-02,nan,7.127926891658054043e-02,nan,1.009830981130399330e+01,1.000000000000000000e+00
			3.850000000000000000e+02,4.474965104984335085e+01,8.675727477716067781e+00,-6.857758506055469487e-03,nan,2.233971845148671198e-01,nan,9.736896826157245499e+00,1.000000000000000000e+00																			4.660000000000000000e+02,1.133049027078430626e+01,6.781474860141077698e+00,-7.756365983459257048e-03,nan,1.656919449636102826e-01,nan,4.020153390630493107e+01,1.000000000000000000e+00																				9.590000000000000000e+02,1.051365220860711673e+02,1.034146193671694647e+01,-1.101527506084137679e-02,nan,9.981747309265287527e-02,nan,5.461458839598269321e+01,1.000000000000000000e+00
			3.860000000000000000e+02,1.027775683276213812e+02,8.321288008368661337e+00,-5.954108055228789047e-03,nan,1.658464398905254988e-01,nan,1.492622230841160302e+01,1.000000000000000000e+00																			4.700000000000000000e+02,6.539950045349871743e+01,1.410719703395490576e+01,-8.582520939792465803e-03,nan,1.447324280941041375e-01,nan,1.686466819280237672e+01,1.000000000000000000e+00																				9.600000000000000000e+02,5.053606358656482200e+01,9.099207008655652018e+00,-1.129729607429936881e-02,nan,7.570438497988685178e-02,nan,1.782464564999242995e+01,1.000000000000000000e+00
			3.860000000000000000e+02,8.909089623000112113e+01,2.743041643942291685e+01,-5.080866176119325575e-03,nan,2.953938774320438165e-01,nan,1.656636977001259581e+01,1.000000000000000000e+00																			4.710000000000000000e+02,4.944389908553127100e+01,1.956941437124893923e+01,-8.374834716428847942e-03,nan,1.247622573780255983e-01,nan,1.293988706503161445e+01,1.000000000000000000e+00																				9.600000000000000000e+02,3.271561652036503887e+01,8.712349271799260109e+00,-1.106701573132455596e-02,nan,1.131405000508368675e-01,nan,1.009830981130399330e+01,1.000000000000000000e+00
			3.870000000000000000e+02,1.152104035205156229e+01,2.221388294753844761e+01,-6.986188557512346131e-03,nan,1.801528331226132096e-01,nan,2.667254297256963724e+01,1.000000000000000000e+00																			4.720000000000000000e+02,3.651048251409295631e+01,1.997857576412129532e+01,-8.398653315968583610e-03,nan,3.200119686232085758e-01,nan,1.077057863824155426e+01,1.000000000000000000e+00																				9.620000000000000000e+02,1.232445719703201803e+01,2.599647169947700576e+01,-1.051306680157942583e-02,nan,1.218226743598374018e-01,nan,9.854757174472997150e+00,1.000000000000000000e+00
			3.870000000000000000e+02,1.144808027981421219e+02,2.200444865871211775e+01,-5.910543777280063971e-03,nan,2.465247803218363343e-01,nan,9.467847889428975705e+00,1.000000000000000000e+00																			4.720000000000000000e+02,9.093279692110085932e+01,2.056895761445445459e+01,-7.898078417358667808e-03,nan,1.913946630878667898e-01,nan,6.361796587237924960e+00,1.000000000000000000e+00																				9.640000000000000000e+02,1.889773552794742528e+01,1.865424785706080257e+01,-1.110856075511011155e-02,nan,1.083601779614219440e-01,nan,9.267560143904407965e+00,1.000000000000000000e+00
			3.880000000000000000e+02,3.809094515276991189e+01,2.455155433255774611e+01,-7.320769108397492779e-03,nan,1.438082904121945615e-01,nan,7.374888325654473498e+00,1.000000000000000000e+00																			4.730000000000000000e+02,4.023467005228611271e+01,7.725868662424182354e+00,-5.799939770927309453e-03,nan,1.927463313090113095e-01,nan,1.280618616683405975e+01,1.000000000000000000e+00																				9.650000000000000000e+02,2.816461411545704863e+01,1.876664120758092480e+01,-1.236745558427374860e-02,nan,8.699251509748595623e-02,nan,9.267560143904407965e+00,1.000000000000000000e+00
			3.910000000000000000e+02,7.149108318674809937e+01,2.711039642862177246e+01,-6.770544254720100782e-03,nan,3.167531782963697307e-01,nan,1.691967270417624647e+01,1.000000000000000000e+00																			4.760000000000000000e+02,8.645271977618935466e+01,1.605217063773818609e+01,-5.787482847237163282e-03,nan,2.417611242200489174e-01,nan,6.361796587237924960e+00,1.000000000000000000e+00																				9.720000000000000000e+02,7.626677495841070709e+01,2.149638933530321339e+01,-1.188965641041319667e-02,nan,7.686933267372442202e-02,nan,4.926575683239892101e+01,1.000000000000000000e+00
			3.960000000000000000e+02,6.412631522095441028e+01,7.024455876036678426e+00,-6.529974003923244563e-03,nan,2.132186648727918410e-01,nan,6.766465040078700532e+00,1.000000000000000000e+00																			4.770000000000000000e+02,4.688979340068192414e+01,2.285525261807639552e+01,-9.078819204660661807e-03,nan,1.298182920096588866e-01,nan,1.077057863824155426e+01,1.000000000000000000e+00																				9.720000000000000000e+02,2.706693280183528927e+01,1.894877711262767050e+01,-1.307149046821306712e-02,nan,6.006205057669988800e-02,nan,4.926575683239892101e+01,1.000000000000000000e+00
			3.960000000000000000e+02,7.695440399193154235e+01,1.109704418132212922e+01,-5.205284187913434071e-03,nan,2.162876622180498476e-01,nan,9.849713504027210575e+00,1.000000000000000000e+00																			4.850000000000000000e+02,6.037161198025995645e+01,1.623791947853947093e+01,-3.627452467891763288e-03,nan,2.650059921140274222e-01,nan,2.377408120482106213e+01,1.000000000000000000e+00																				9.860000000000000000e+02,5.317427494801461307e+01,9.507447307923960977e+00,-1.254616863590637607e-02,nan,7.487381227045575294e-02,nan,2.147841526831183856e+01,1.000000000000000000e+00
			3.970000000000000000e+02,6.306712419049796381e+01,1.370750633968034826e+01,-6.808454648716849578e-03,nan,3.550378161126495069e-01,nan,5.725681784021325882e+00,1.000000000000000000e+00																			4.870000000000000000e+02,1.082402617801690354e+02,1.064463689768890831e+01,-8.855233457611987047e-03,nan,3.169360450061897705e-01,nan,4.819431962063145392e+01,1.000000000000000000e+00																				9.880000000000000000e+02,7.459364903611820807e+01,7.915990078863960555e+00,-1.178827408539803549e-02,nan,8.086013806855962827e-02,nan,1.882952917331614273e+01,1.000000000000000000e+00
			3.990000000000000000e+02,2.203687816975395819e+01,2.034809507244994364e+01,-7.929938425131172544e-03,nan,1.674421819119850108e-01,nan,7.047023750724770608e+00,1.000000000000000000e+00																			4.870000000000000000e+02,3.869767371618568319e+01,6.468204167512071834e+00,-3.448897495694965357e-03,nan,3.808774846488831578e-01,nan,1.120802202970349803e+01,1.000000000000000000e+00																				9.890000000000000000e+02,1.057317982661388100e+02,1.734572158798840391e+01,-1.256614879438795566e-02,nan,7.121820929419153678e-02,nan,2.553187609413944514e+01,1.000000000000000000e+00
			3.990000000000000000e+02,6.225651808539135601e+01,1.937551742243570274e+01,-9.730265733632760539e-03,nan,2.060509306794514606e-01,nan,5.725681784021325882e+00,1.000000000000000000e+00																			4.910000000000000000e+02,2.759234870066007517e+01,7.981978958509754918e+00,-8.203472829685892753e-03,nan,2.310066682954763362e-01,nan,1.120802202970349803e+01,1.000000000000000000e+00																				9.900000000000000000e+02,8.151296755693707041e+01,2.542810588753244971e+01,-1.229511885851882445e-02,nan,5.784880681193771412e-02,nan,1.882952917331614273e+01,1.000000000000000000e+00
			3.990000000000000000e+02,5.942734675897956009e+01,2.563771957747283992e+01,-7.652024226498738493e-03,nan,2.848722713309148613e-01,nan,6.871636357138119600e+00,1.000000000000000000e+00																			4.930000000000000000e+02,9.555506345897057940e+01,7.556286055032537696e+00,-1.304920191077053176e-02,nan,1.512258159861195050e-01,nan,9.578607136301268810e+00,1.000000000000000000e+00																				9.930000000000000000e+02,2.475464866394818486e+01,1.679322055637342714e+01,-1.146117740716447696e-02,nan,1.071902185141657693e-01,nan,5.808938747110695466e+00,1.000000000000000000e+00
			4.000000000000000000e+02,1.499036679254349558e+01,2.043307244662991451e+01,-7.017396430696059943e-03,nan,2.847012696142928734e-01,nan,7.047023750724770608e+00,1.000000000000000000e+00																			4.940000000000000000e+02,1.062679506006920747e+02,1.646903864141054541e+01,-8.725602069529133156e-03,nan,1.979153355514930990e-01,nan,6.558548649885256765e+00,1.000000000000000000e+00																				9.980000000000000000e+02,2.230283763327661717e+01,1.152706521897962766e+01,-1.189105653618979970e-02,nan,8.766393981048803408e-02,nan,5.808938747110695466e+00,1.000000000000000000e+00
			4.010000000000000000e+02,1.192439051747398970e+01,1.377479359694205741e+01,-7.042163248643126643e-03,nan,2.152855400631392691e-01,nan,7.330272011289194367e+00,1.000000000000000000e+00																			4.950000000000000000e+02,1.060827060811658562e+01,2.452849815704685810e+01,-8.399103247281615101e-03,nan,1.230132253380962215e-01,nan,2.371173140538608592e+01,1.000000000000000000e+00																				9.980000000000000000e+02,5.600661861187131763e+01,2.249353754462270771e+01,-1.160593790128407188e-02,nan,2.749507071310259843e-01,nan,1.486183014532611679e+01,1.000000000000000000e+00
			4.010000000000000000e+02,9.797254121519853243e+01,1.783010915347446357e+01,-6.874726487127214708e-03,nan,1.151681986740027419e-01,nan,1.880871402683418836e+01,1.000000000000000000e+00																			4.960000000000000000e+02,7.025876402315329017e+01,1.620255057649615438e+01,-7.358172249061270369e-03,nan,2.122776884263518626e-01,nan,7.239815536357681047e+00,1.000000000000000000e+00																				1.000000000000000000e+03,4.120557397367945640e+01,2.383632304006718527e+01,-1.082761986346851037e-02,nan,6.945734734043540470e-02,nan,1.486183014532611679e+01,1.000000000000000000e+00
			4.010000000000000000e+02,7.937558749760611931e+01,2.064454262558832198e+01,-5.372550239104781356e-03,nan,2.813382276820680650e-01,nan,9.849713504027210575e+00,1.000000000000000000e+00																			4.960000000000000000e+02,9.971559316301372178e+01,1.618413093387547264e+01,-8.807158157097769516e-03,nan,2.426808191561068417e-01,nan,4.940138793430840281e+00,1.000000000000000000e+00																				1.004000000000000000e+03,6.725268702468171966e+01,1.525259870065780987e+01,-1.216309859702572119e-02,nan,6.258034994092243064e-02,nan,2.742503275889859893e+01,1.000000000000000000e+00
			4.050000000000000000e+02,5.717372377008781825e+01,2.263389556556214544e+01,-5.090822511245873816e-03,nan,2.628390200796857368e-01,nan,1.453308412331381838e+01,1.000000000000000000e+00																			4.980000000000000000e+02,1.087277484608360112e+02,2.418729925601758879e+01,-8.419188570514419753e-03,nan,1.437156661552226877e-01,nan,8.100750115129029538e+00,1.000000000000000000e+00																				1.005000000000000000e+03,1.102783139891576383e+02,1.510001771763705491e+01,-2.810458516977384566e-03,nan,3.006372879618264271e-01,nan,4.302589751118059525e+01,1.000000000000000000e+00
			4.080000000000000000e+02,6.418391443638719807e+01,9.903311880693442149e+00,-5.662645788181628476e-03,nan,2.019162934132638920e-01,nan,1.453308412331381838e+01,1.000000000000000000e+00																			4.990000000000000000e+02,7.442734536418886648e+01,7.293804064511341778e+00,-7.644031590176594143e-03,nan,1.536134272095895925e-01,nan,9.835793552715079713e+00,1.000000000000000000e+00																				1.012000000000000000e+03,2.759261357560610151e+01,1.317887853312966406e+01,-1.149599364024533540e-02,nan,7.275491140488787867e-02,nan,1.685387412410637253e+01,1.000000000000000000e+00
			4.110000000000000000e+02,4.436802797330784642e+01,1.741042552072061511e+01,-6.737390175345485746e-03,nan,1.328792519034125430e-01,nan,2.119023623091383968e+01,1.000000000000000000e+00																			4.990000000000000000e+02,5.381437206470869938e+01,1.460596215570619449e+01,-8.731314340291122106e-03,nan,1.226855828518804703e-01,nan,1.652171666227083335e+01,1.000000000000000000e+00																				1.015000000000000000e+03,1.165681376913351528e+02,9.734046893538245371e+00,-1.207128538053030449e-02,nan,7.405364424284122116e-02,nan,6.072858164490133959e+01,1.000000000000000000e+00
			4.110000000000000000e+02,1.207924898002581529e+02,2.599343311510359911e+01,-5.327793870164878459e-03,nan,2.038410017065985791e-01,nan,5.885085221188452920e+01,1.000000000000000000e+00																			4.990000000000000000e+02,7.365792730599002880e+01,2.259478164061614791e+01,-7.073392375410457455e-03,nan,2.348595364022957321e-01,nan,7.239815536357681047e+00,1.000000000000000000e+00																				1.016000000000000000e+03,6.586023685095557134e+00,1.420483646236733222e+01,-1.133891168584161627e-02,nan,9.234750497074906139e-02,nan,1.171741410973598185e+01,1.000000000000000000e+00
			4.190000000000000000e+02,5.631170338056931968e+01,2.506606898616064072e+01,-7.616532208958794355e-03,nan,1.660851343567852911e-01,nan,3.969114443084800570e+01,1.000000000000000000e+00																			5.000000000000000000e+02,8.196253669245517415e+01,1.876764632668923127e+01,-6.547686275403043731e-03,nan,2.101825908898297124e-01,nan,9.144041872873913235e+00,1.000000000000000000e+00																				1.017000000000000000e+03,5.632468142558389701e+01,1.739476525136629093e+01,-1.101342142021670238e-02,nan,7.641068893187763500e-02,nan,1.626467278320923882e+01,1.000000000000000000e+00
			4.240000000000000000e+02,2.180113316743803153e+01,5.459756487504191291e+00,-8.614258255100332856e-03,nan,2.463432599381891741e-01,nan,2.664827658248258047e+01,1.000000000000000000e+00																			5.000000000000000000e+02,9.481433908575306191e+01,1.556551977288977540e+01,-6.293333284877132214e-03,nan,3.312781896914740454e-01,nan,4.940138793430840281e+00,1.000000000000000000e+00																				1.017000000000000000e+03,1.406195968398210994e+01,2.322748431981982264e+01,-1.187205147616135839e-02,nan,9.875950940185063143e-02,nan,1.171741410973598185e+01,1.000000000000000000e+00
			4.250000000000000000e+02,6.596889024692104897e+01,1.000450065175473391e+01,-6.983642189894778696e-03,nan,1.791109089025207934e-01,nan,9.645686110944815539e+00,1.000000000000000000e+00																			5.010000000000000000e+02,1.085529252570423040e+02,1.522162075259677216e+01,-8.966296923032551769e-03,nan,1.155315720333948137e-01,nan,8.889593038447415552e+00,1.000000000000000000e+00																				1.018000000000000000e+03,4.300271769114248599e+01,8.063909824177676100e+00,-1.263708753822808534e-02,nan,2.063001678523409543e-01,nan,1.626467278320923882e+01,1.000000000000000000e+00
			4.250000000000000000e+02,7.586246988608039032e+01,1.056319644469543206e+01,-5.602093503025433636e-03,nan,2.213674465372533762e-01,nan,4.390310941635382491e+00,1.000000000000000000e+00																			5.020000000000000000e+02,9.944415024255813762e+01,1.303811395879331414e+01,-6.956086918404327628e-03,nan,2.847681641835290156e-01,nan,5.274744685461596028e+00,1.000000000000000000e+00																				1.023000000000000000e+03,9.438998662533923323e+01,2.690706530053043721e+01,-1.362586009888759782e-02,nan,2.077051751466965079e-01,nan,6.566166922649296467e+00,1.000000000000000000e+00
			4.250000000000000000e+02,6.107316175919746826e+01,1.831540331785337372e+01,-5.728775645019572663e-03,nan,1.974004837769455234e-01,nan,9.645686110944815539e+00,1.000000000000000000e+00																			5.030000000000000000e+02,1.234593214816107043e+01,1.175994371135764993e+01,-5.299212026791771252e-03,nan,2.179420273222606452e-01,nan,1.845094790750903613e+01,1.000000000000000000e+00																				1.023000000000000000e+03,1.006726842233530306e+02,2.499859498428095606e+01,-1.251483435567706318e-02,nan,2.291880646654693710e-01,nan,6.566166922649296467e+00,1.000000000000000000e+00
			4.260000000000000000e+02,1.102888351632115160e+02,7.011364839186091658e+00,-5.082072549891464806e-03,nan,1.918317570577408038e-01,nan,9.666049841250206498e+00,1.000000000000000000e+00																			5.040000000000000000e+02,3.701429661526969994e+01,1.596747203706427598e+01,-2.727598475851898165e-03,nan,4.387923213375390930e-01,nan,1.119008778371591717e+01,1.000000000000000000e+00																				1.026000000000000000e+03,6.400047038790476961e+01,1.207380955346889628e+01,-8.347154813932859338e-03,nan,1.158447184568512922e-01,nan,3.381638912129778163e+01,1.000000000000000000e+00
			4.280000000000000000e+02,1.175110983718336257e+02,1.343564952146135738e+01,-5.994512296337835798e-03,nan,1.570820866549950123e-01,nan,9.666049841250206498e+00,1.000000000000000000e+00																			5.050000000000000000e+02,7.055278071909728510e+01,2.455812069537279640e+01,-8.684127907443280059e-03,nan,1.638446392110147753e-01,nan,1.279500389941157401e+01,1.000000000000000000e+00																				1.040000000000000000e+03,6.210953185900889650e+01,1.867986429393515024e+01,-1.229479064778061723e-02,nan,6.746152273671979227e-02,nan,3.394981498951038645e+01,1.000000000000000000e+00
			4.280000000000000000e+02,5.547748281676848414e+00,2.657747711667720480e+01,-6.707547649940118553e-03,nan,1.440270781207220185e-01,nan,2.664827658248258047e+01,1.000000000000000000e+00																			5.050000000000000000e+02,2.245017319072928785e+01,2.723157033494769763e+01,-8.095049328012896353e-03,nan,1.599908636646645288e-01,nan,1.841177888172750343e+01,1.000000000000000000e+00																				1.040000000000000000e+03,9.525820034246493151e+01,2.601169323328669947e+01,-1.172562881136341405e-02,nan,7.202234299965915021e-02,nan,3.394981498951038645e+01,1.000000000000000000e+00
			4.290000000000000000e+02,8.021393640521894497e+01,1.114592219241862381e+01,-5.574966158497704320e-03,nan,1.953177830687234939e-01,nan,4.390310941635382491e+00,1.000000000000000000e+00																			5.070000000000000000e+02,3.019708648506324877e+01,7.093706734337437148e+00,-8.104466862756034423e-03,nan,1.541051363965527665e-01,nan,1.119008778371591717e+01,1.000000000000000000e+00																				1.042000000000000000e+03,2.281918774975666153e+01,2.054883577042354759e+01,-1.102877484576810126e-02,nan,6.564995740370782595e-02,nan,3.933477080908669166e+01,1.000000000000000000e+00
			4.330000000000000000e+02,6.119179251408569797e+01,1.861398943052537547e+01,-7.906035129336597481e-03,nan,1.078144010402104502e-01,nan,1.086693466392668839e+01,1.000000000000000000e+00																			5.080000000000000000e+02,5.949119826170388592e+01,8.522185905227125602e+00,-1.585869716551033259e-02,nan,7.472241328390916149e-02,nan,1.156171198465393246e+01,1.000000000000000000e+00																				1.050000000000000000e+03,1.374901651562208471e+01,1.499657563381990499e+01,-9.177966006110965108e-03,nan,3.699493392530198710e-01,nan,1.011725898782420963e+01,1.000000000000000000e+00
			4.350000000000000000e+02,5.188165652478000567e+01,1.300938089373296513e+01,-5.446793777318904677e-03,nan,2.110787084300159711e-01,nan,1.086693466392668839e+01,1.000000000000000000e+00																			5.080000000000000000e+02,1.212893250279999933e+02,2.595581190996193044e+01,-7.210561452717850935e-03,nan,1.686939190943047562e-01,nan,4.810527184890992203e+01,1.000000000000000000e+00																				1.053000000000000000e+03,1.190843867077972362e+01,2.494500277703129854e+01,-1.055977896800446882e-02,nan,7.943329844522684091e-02,nan,1.011725898782420963e+01,1.000000000000000000e+00
			4.360000000000000000e+02,1.058019004189926449e+02,1.649743584296000165e+01,-6.565644857708663462e-03,nan,1.259986448105532286e-01,nan,2.768484355424309840e+01,1.000000000000000000e+00																			5.110000000000000000e+02,4.251483898391707328e+01,2.524165141219080155e+01,-1.056591189189761207e-02,nan,2.494665579725102722e-01,nan,2.193342022242417855e+01,1.000000000000000000e+00																				1.055000000000000000e+03,6.157148795602324753e+01,2.649236474064136360e+01,-1.263652050461806266e-02,nan,7.164235232176163759e-02,nan,3.910316347047694308e+01,1.000000000000000000e+00
			4.390000000000000000e+02,1.844678848956539952e+01,2.357219941212917647e+01,-5.687911970087758742e-03,nan,1.851116445091005591e-01,nan,1.907435825382111361e+01,1.000000000000000000e+00																			5.120000000000000000e+02,7.030361929262856791e+01,1.261666211911676072e+01,-9.217741162148797643e-03,nan,3.112118555122062036e-01,nan,5.869452455635793875e+00,1.000000000000000000e+00																				1.056000000000000000e+03,9.807483238588120855e+01,1.247226349871018414e+01,-1.146092124863415385e-02,nan,9.104280916220408582e-02,nan,3.910316347047694308e+01,1.000000000000000000e+00
			4.410000000000000000e+02,7.821053393665287956e+01,1.422431942268288729e+01,-6.923463668129778426e-03,nan,1.541435013308760649e-01,nan,2.768484355424309840e+01,1.000000000000000000e+00																			5.130000000000000000e+02,7.765998943348144223e+01,5.692587703572604241e+00,-8.206710191995793269e-03,nan,1.680325071634706235e-01,nan,1.010242486540854756e+01,1.000000000000000000e+00																				1.063000000000000000e+03,2.834135115328482613e+01,1.358573642898713807e+01,-1.056201494298512900e-02,nan,9.566118886165664303e-02,nan,inf,1.000000000000000000e+00
			4.410000000000000000e+02,4.423892916503305628e+01,8.540603858081539101e+00,-7.092146702151923103e-03,nan,1.422085264491007583e-01,nan,1.513140589225451293e+01,1.000000000000000000e+00																			5.150000000000000000e+02,6.536455701800979057e+01,1.578780323493085191e+01,-8.931502468517191207e-03,nan,2.779365652657056485e-01,nan,5.869452455635793875e+00,1.000000000000000000e+00																				1.069000000000000000e+03,8.107097371911021355e+01,1.348524667157410661e+01,-1.131409036730305490e-02,nan,8.392445651243440885e-02,nan,5.781945077734140881e+01,1.000000000000000000e+00
			4.410000000000000000e+02,3.746186176927633937e+01,2.206949153554881349e+01,-6.181784153723984127e-03,nan,1.595935681439776266e-01,nan,1.019309293926198201e+01,1.000000000000000000e+00																			5.160000000000000000e+02,8.774774292248389429e+01,9.341470689738097022e+00,-7.489397800028840986e-03,nan,2.002184072781393320e-01,nan,1.072740031422381257e+01,1.000000000000000000e+00																				1.071000000000000000e+03,2.417377085801173919e+01,2.377102300476416019e+01,-1.158486555579110559e-02,nan,6.119602749080921278e-02,nan,5.781945077734140881e+01,1.000000000000000000e+00
			4.430000000000000000e+02,4.757477116179320120e+01,2.334550379535539832e+01,-6.623559094778311285e-03,nan,1.735122434653052492e-01,nan,5.694833753762123862e+00,1.000000000000000000e+00																			5.160000000000000000e+02,6.100061126740239814e+00,2.011215725672108334e+01,-7.611079330210971175e-03,nan,1.910337946687821198e-01,nan,1.600028927464099837e+01,1.000000000000000000e+00																				1.079000000000000000e+03,1.135253453201783174e+02,1.410855635216947412e+01,-1.177480432635042915e-02,nan,1.362617590223635933e-01,nan,8.945173668066392025e+00,1.000000000000000000e+00
			4.440000000000000000e+02,1.208892108711832378e+02,2.425493575420915349e+01,-6.711746124012373492e-03,nan,1.546653539736820848e-01,nan,4.384156394190671335e+01,1.000000000000000000e+00																			5.170000000000000000e+02,1.795755739410292406e+01,9.369297342262933981e+00,-1.590356731771520524e-02,nan,9.625947786352395674e-02,nan,1.600028927464099837e+01,1.000000000000000000e+00																				1.082000000000000000e+03,1.192498465699419796e+02,2.098214474494675841e+01,-1.201158404670283134e-02,nan,7.169711804520928489e-02,nan,8.945173668066392025e+00,1.000000000000000000e+00
			4.470000000000000000e+02,4.292590593726797010e+01,2.663475653833340928e+01,-6.691810974653953324e-03,nan,2.206592653059076259e-01,nan,5.694833753762123862e+00,1.000000000000000000e+00																			5.170000000000000000e+02,1.201637535963042609e+02,1.283113887753219373e+01,-3.766883339903791261e-03,nan,2.996443082397550750e-01,nan,1.249859104593582693e+01,1.000000000000000000e+00																				1.083000000000000000e+03,3.036518381441672432e+01,8.509791847364249762e+00,-1.102886800324179468e-02,nan,7.986393806681157947e-02,nan,2.599405327543972888e+01,1.000000000000000000e+00
			4.510000000000000000e+02,9.137555908492160484e+01,1.576030914971674690e+01,-6.006547298209685345e-03,nan,2.034814017311237233e-01,nan,2.261619215780998005e+01,1.000000000000000000e+00																			5.180000000000000000e+02,4.700384853692391118e+01,2.090443162379806097e+01,-2.454155255502148483e-02,nan,8.304514608252699936e-02,nan,1.510533215308856647e+01,1.000000000000000000e+00																				1.093000000000000000e+03,4.982948859096932637e+01,1.624070565555670953e+01,-1.149183691925514603e-02,nan,1.277904710021119383e-01,nan,9.915278266277654851e+00,1.000000000000000000e+00
			4.520000000000000000e+02,6.957162165967324086e+01,9.753607852428906710e+00,-5.296628163653024565e-03,nan,2.603846293962869263e-01,nan,2.261619215780998005e+01,1.000000000000000000e+00																			5.190000000000000000e+02,9.478198112048963253e+01,2.661429094571753851e+01,-1.498456704583216517e-02,nan,1.058206972438584526e-01,nan,1.214791322231941528e+01,1.000000000000000000e+00																				1.093000000000000000e+03,4.375854102832022363e+01,2.550702198015689603e+01,-1.288162170205502284e-02,nan,1.038359309635991101e-01,nan,8.154767166655860322e+00,1.000000000000000000e+00
			4.540000000000000000e+02,4.251825806647858030e+01,2.557767110540277145e+01,-7.151467684924204919e-03,nan,2.470659451089127767e-01,nan,1.710816654685222815e+01,1.000000000000000000e+00																			5.190000000000000000e+02,1.078823880535938002e+02,1.051104436655394281e+01,-8.138367992613372223e-03,nan,1.334372883106478280e-01,nan,9.927719548879696987e+00,1.000000000000000000e+00																				1.094000000000000000e+03,5.877514231517585586e+01,1.196425589619932062e+01,-1.069036817462942074e-02,nan,1.224517493449767125e-01,nan,9.915278266277654851e+00,1.000000000000000000e+00
			4.550000000000000000e+02,2.600310595585786189e+01,2.111234767278406821e+01,-8.043920972885521686e-03,nan,1.375107253134284502e-01,nan,9.758044706054137762e+00,1.000000000000000000e+00																			5.210000000000000000e+02,3.319478343959984556e+01,1.478227672597020970e+01,-7.890188488695562552e-03,nan,1.533787649979515555e-01,nan,1.510533215308856647e+01,1.000000000000000000e+00																				1.095000000000000000e+03,5.189247286011584492e+01,2.608958570892001561e+01,-1.219501351298912101e-02,nan,8.248226295781768691e-02,nan,8.154767166655860322e+00,1.000000000000000000e+00
			4.570000000000000000e+02,1.532667646691047736e+01,1.685898617996111071e+01,-5.945639778737369686e-03,nan,2.396730634068219290e-01,nan,9.903064851256454304e+00,1.000000000000000000e+00																			5.220000000000000000e+02,7.786179602120687093e+01,1.539098668159186367e+01,-1.616300518584739415e-02,nan,8.875103083677005067e-02,nan,9.327163587053084015e+00,1.000000000000000000e+00																				1.098000000000000000e+03,2.955068827025717582e+01,7.739322974210144146e+00,-1.064980499273166653e-02,nan,8.236371166592393323e-02,nan,1.836587361507530503e+01,1.000000000000000000e+00
			4.570000000000000000e+02,1.782836314932701072e+01,2.644085745812023447e+01,-5.635234183225655384e-03,nan,2.644820959306311003e-01,nan,9.758044706054137762e+00,1.000000000000000000e+00																			5.220000000000000000e+02,8.316437069997550680e+01,2.306423125971724986e+01,-7.638034777052624645e-03,nan,2.895060867218526290e-01,nan,9.327163587053084015e+00,1.000000000000000000e+00																				1.099000000000000000e+03,8.944361579159063069e+01,2.376912388122237019e+01,-1.079393019135662865e-02,nan,7.445548491678743996e-02,nan,2.387474878342180418e+01,1.000000000000000000e+00
			4.580000000000000000e+02,9.373681383449076066e+01,2.583225248309000222e+01,-6.708072894286582974e-03,nan,1.619747508967129823e-01,nan,2.226756050077888105e+01,1.000000000000000000e+00																			5.230000000000000000e+02,1.178092463299219332e+02,1.038027662242810756e+01,-6.320978397905950043e-03,nan,2.213509848954455794e-01,nan,9.489762046229143877e+00,1.000000000000000000e+00																				1.101000000000000000e+03,6.569000203738642085e+01,2.617109454873300933e+01,-1.098530313516692808e-02,nan,8.963964187970230313e-02,nan,2.387474878342180418e+01,1.000000000000000000e+00
			4.630000000000000000e+02,1.108323670128436476e+02,1.156388494570309966e+01,-5.761987724002475691e-03,nan,1.663733003789025222e-01,nan,9.107190383504818243e+00,1.000000000000000000e+00																			5.250000000000000000e+02,6.600281992965149414e+01,2.264375906552796991e+01,-6.259604583705918011e-03,nan,1.953967376477807605e-01,nan,1.390100792004911590e+01,1.000000000000000000e+00																				1.102000000000000000e+03,4.219508029109336178e+01,2.105940796148907168e+01,-1.232173662767019687e-02,nan,6.811482310418348618e-02,nan,1.672610207819495898e+01,1.000000000000000000e+00
			4.650000000000000000e+02,9.969643841217525448e+01,1.276534598302571233e+01,-6.818160533282773168e-03,nan,9.927259860562875904e-02,nan,1.120055420161826909e+01,1.000000000000000000e+00																			5.270000000000000000e+02,1.083558154161267737e+02,9.550681750124063285e+00,-7.783966094642613860e-03,nan,1.520954024235530166e-01,nan,9.489762046229143877e+00,1.000000000000000000e+00																				1.104000000000000000e+03,2.567509674393267005e+01,2.367716164198266071e+01,-1.019484701982200162e-02,nan,8.143647866530012713e-02,nan,1.672610207819495898e+01,1.000000000000000000e+00
			4.650000000000000000e+02,4.451078223251166577e+01,2.509431932421406231e+01,-6.581987916283440695e-03,nan,1.730355227390435457e-01,nan,1.559226308642056935e+01,1.000000000000000000e+00																			5.290000000000000000e+02,7.898793188237706886e+01,8.634091272778302795e+00,-8.759229811572658356e-03,nan,1.306496677208828228e-01,nan,1.539428992074233804e+01,1.000000000000000000e+00																				1.105000000000000000e+03,1.080969115392839086e+02,1.860479776955751774e+01,-1.074047435802056270e-02,nan,1.877809363873248483e-01,nan,6.034730794909770601e+00,1.000000000000000000e+00
			4.660000000000000000e+02,3.551160039054687445e+01,1.236115811690168975e+01,-6.479901356847503520e-03,nan,1.448664505486654264e-01,nan,1.559226308642056935e+01,1.000000000000000000e+00																			5.290000000000000000e+02,9.343380237811618372e+01,1.395395854407401259e+01,-8.429503055471396222e-03,nan,2.536127839633945946e-01,nan,1.227195839099911367e+01,1.000000000000000000e+00																				1.109000000000000000e+03,4.662977211901903019e+01,1.249415011753386651e+01,-1.151208113737586108e-02,nan,9.130826847952799863e-02,nan,2.375201395316205932e+01,1.000000000000000000e+00
			4.680000000000000000e+02,1.179011296550268924e+02,5.821628299585897892e+00,-5.616050418181184160e-03,nan,1.820405640148952120e-01,nan,9.107190383504818243e+00,1.000000000000000000e+00																			5.290000000000000000e+02,9.700252892690957651e+01,2.569555782059298110e+01,-7.450049208241983807e-03,nan,2.206653236849507316e-01,nan,1.227195839099911367e+01,1.000000000000000000e+00																				1.110000000000000000e+03,7.955055106294783229e+01,8.682655007084189691e+00,-1.133228286688393698e-02,nan,7.662453790871703863e-02,nan,2.775080908084219899e+01,1.000000000000000000e+00
			4.680000000000000000e+02,8.864303685259731935e+01,1.513149651721502131e+01,-5.186596785656511117e-03,nan,1.756315658334980379e-01,nan,1.130382034480928333e+01,1.000000000000000000e+00																			5.320000000000000000e+02,5.289394435455337629e+01,1.635473765037950145e+01,-9.071259421702147080e-03,nan,1.098752923899939393e-01,nan,1.520921877150775536e+01,1.000000000000000000e+00																				1.110000000000000000e+03,1.070136859716996867e+02,1.266808166241847466e+01,-1.176606730464642252e-02,nan,2.322798435108721637e-01,nan,6.034730794909770601e+00,1.000000000000000000e+00
			4.760000000000000000e+02,5.230188430243239850e+01,2.294292349536135589e+01,-6.813344867968712353e-03,nan,2.977115764787776619e-01,nan,5.417018808649363137e+00,1.000000000000000000e+00																			5.340000000000000000e+02,3.985644911612779850e+01,8.522493173372016173e+00,-7.808118787751200385e-03,nan,1.517101608441584482e-01,nan,1.520921877150775536e+01,1.000000000000000000e+00																				1.116000000000000000e+03,1.680575576269065863e+01,7.191800469136339302e+00,-1.090130527965336819e-02,nan,7.196950560926085316e-02,nan,inf,1.000000000000000000e+00
			4.770000000000000000e+02,1.027371294408733888e+02,7.051204405247659679e+00,-6.361406644707688282e-03,nan,2.639995046356838904e-01,nan,3.704085291723915674e+01,1.000000000000000000e+00																			5.340000000000000000e+02,1.770083606670657872e+01,1.529337354807846694e+01,-8.516111687320901402e-03,nan,1.526213596042063081e-01,nan,1.331135126531284385e+01,1.000000000000000000e+00																				1.122000000000000000e+03,7.663162226403851918e+00,8.588795267184631044e+00,-1.131577411744944840e-02,nan,8.267860317509523327e-02,nan,1.557044015203827492e+01,1.000000000000000000e+00
			4.780000000000000000e+02,1.696594460375981583e+01,5.644983432224330855e+00,-7.165879658025135247e-03,nan,1.756141565103975788e-01,nan,2.629844120351516779e+01,1.000000000000000000e+00																			5.340000000000000000e+02,7.415475415818137073e+00,6.843318590286681768e+00,-7.916700124345069436e-03,nan,2.704650092032228059e-01,nan,1.331135126531284385e+01,1.000000000000000000e+00																				1.122000000000000000e+03,9.623998186277282230e+01,8.695192240862720467e+00,-1.160935935166550713e-02,nan,1.251216865056131722e-01,nan,8.397490806891484638e+00,1.000000000000000000e+00
			4.790000000000000000e+02,4.718798827600939205e+01,2.472958524404126379e+01,-7.193758423765731456e-03,nan,2.065258136111796095e-01,nan,5.417018808649363137e+00,1.000000000000000000e+00																			5.360000000000000000e+02,7.637693149858077390e+01,1.332010665336899535e+01,-7.202028824520309742e-03,nan,2.064259370221506185e-01,nan,7.458864624774760976e+00,1.000000000000000000e+00																				1.124000000000000000e+03,1.006935125636427273e+02,1.581445597724980701e+01,-1.069546772950620388e-02,nan,1.138376541488584914e-01,nan,8.397490806891484638e+00,1.000000000000000000e+00
			4.800000000000000000e+02,6.578673682045723581e+01,9.638339893319347595e+00,-7.650072448109491302e-03,nan,2.099105797782448990e-01,nan,5.839166192463045135e+00,1.000000000000000000e+00																			5.370000000000000000e+02,1.157810279206836981e+02,5.763339355131614994e+00,-5.949191332993770953e-03,nan,2.902217916529039599e-01,nan,2.044786453196336140e+01,1.000000000000000000e+00																				1.126000000000000000e+03,7.124734883374571837e+01,2.646920159619346435e+01,-2.154884925349093844e-02,nan,2.144772479043809410e-01,nan,5.841981984061857425e+00,1.000000000000000000e+00
			4.800000000000000000e+02,3.254185031605966572e+01,2.683458397060846323e+01,-5.475401235099900017e-03,nan,2.007134860817012534e-01,nan,9.877859527317845334e+00,1.000000000000000000e+00																			5.370000000000000000e+02,6.909694851908952273e+01,1.494383979309178123e+01,-8.766507223721896683e-03,nan,1.895601261288334394e-01,nan,7.458864624774760976e+00,1.000000000000000000e+00																				1.127000000000000000e+03,2.272213764513607970e+01,1.254680813555989971e+01,-1.152368514694999263e-02,nan,7.326339004061854787e-02,nan,1.557044015203827492e+01,1.000000000000000000e+00
			4.820000000000000000e+02,6.110956400218975659e+01,6.142640213532306603e+00,-6.902657326296266459e-03,nan,2.437215676293096323e-01,nan,5.839166192463045135e+00,1.000000000000000000e+00																			5.370000000000000000e+02,7.966919476770898711e+01,2.083712056369824950e+01,-7.428223265575499383e-03,nan,1.610265985216968732e-01,nan,8.206369206983945119e+00,1.000000000000000000e+00																				1.129000000000000000e+03,6.630773679729350079e+01,2.335006927590955428e+01,-1.338964020863143978e-02,nan,2.218883461996705719e-01,nan,5.841981984061857425e+00,1.000000000000000000e+00
			4.850000000000000000e+02,5.310322722474086277e+01,1.669650679764750478e+01,-7.792931062912836736e-03,nan,1.506676312615388147e-01,nan,6.167000237971993926e+00,1.000000000000000000e+00																			5.380000000000000000e+02,9.535996352047628477e+01,2.523562838624373228e+01,-2.336365645192139961e-02,nan,7.556542685508482737e-02,nan,1.629561582505590422e+01,1.000000000000000000e+00																				1.141000000000000000e+03,9.031837235617433635e+01,1.051207223435880600e+01,-1.133387724512731516e-02,nan,8.860584445265562437e-02,nan,7.262270917067448295e+01,1.000000000000000000e+00
			4.850000000000000000e+02,8.545165745815354796e+01,1.736039604609250375e+01,-6.117277040058743606e-03,nan,1.611939056722829777e-01,nan,1.802445234590160794e+01,1.000000000000000000e+00																			5.380000000000000000e+02,7.208619924416224478e+01,2.545885906197489490e+01,-8.503913164228178029e-03,nan,2.021547152884841658e-01,nan,8.880444124962579622e+00,1.000000000000000000e+00																				1.146000000000000000e+03,1.774455625263179570e+01,7.847657953966818312e+00,-1.085691338903195524e-02,nan,9.280643063334015341e-02,nan,1.712083024377188423e+01,1.000000000000000000e+00
			4.850000000000000000e+02,4.241484990539183286e+01,2.652476474836619857e+01,-6.459012948555747057e-03,nan,1.545002947493105960e-01,nan,9.877859527317845334e+00,1.000000000000000000e+00																			5.400000000000000000e+02,9.542724388869027052e+01,7.722583979086104833e+00,-8.150691652705018345e-03,nan,2.144138776466384400e-01,nan,1.751317364314709479e+01,1.000000000000000000e+00																				1.148000000000000000e+03,1.786574755008880189e+01,2.496805926075500537e+01,-1.137547506939426238e-02,nan,7.899475950333190166e-02,nan,4.925707048417339529e+00,1.000000000000000000e+00
			4.880000000000000000e+02,4.865875913845957257e+01,1.242115940063123958e+01,-6.307155618771626872e-03,nan,1.890985684681657508e-01,nan,6.167000237971993926e+00,1.000000000000000000e+00																			5.400000000000000000e+02,2.113033254422900598e+01,1.799721594401847824e+01,-7.885038201482594961e-03,nan,1.401288010754953017e-01,nan,1.780050237265796298e+01,1.000000000000000000e+00																				1.150000000000000000e+03,4.065790667620541399e+01,7.190910435512314791e+00,-1.182719603544254462e-02,nan,6.590873065649993645e-02,nan,2.292276041266578090e+01,1.000000000000000000e+00
			4.890000000000000000e+02,9.893244687517776015e+01,5.395898603093651325e+00,-5.671289897349593434e-03,nan,1.785952282833417337e-01,nan,1.247244723890280227e+01,1.000000000000000000e+00																			5.410000000000000000e+02,4.706999323891370324e+01,1.940794744504117730e+01,-1.196092683433431364e-02,nan,1.212486699300190374e-01,nan,8.528658888854362630e+00,1.000000000000000000e+00																				1.152000000000000000e+03,1.291709047426405377e+01,8.145341032701699291e+00,-1.174130872629471252e-02,nan,7.168630933093167457e-02,nan,1.753547990317309058e+01,1.000000000000000000e+00
			4.910000000000000000e+02,8.693152994707146775e+01,2.180170916636489054e+01,-6.572049583508379582e-03,nan,1.648280004239124352e-01,nan,1.019398509309340994e+01,1.000000000000000000e+00																			5.430000000000000000e+02,3.868311223034677937e+01,2.095657567369193686e+01,-7.557010065024637874e-03,nan,2.376479604078183261e-01,nan,8.528658888854362630e+00,1.000000000000000000e+00																				1.152000000000000000e+03,1.127332723597731672e+02,1.001359907908571678e+01,-1.204115660906780565e-02,nan,7.926852744747170387e-02,nan,7.213061700553083710e+01,1.000000000000000000e+00
			4.920000000000000000e+02,1.062243747391826645e+02,2.432302241091871409e+01,-6.559897482359781755e-03,nan,1.492875098550948687e-01,nan,1.208563138106067036e+01,1.000000000000000000e+00																			5.480000000000000000e+02,4.670150976878831273e+01,7.542984207606441061e+00,-7.954768548813920606e-03,nan,1.258934236404372076e-01,nan,1.424940676205135581e+01,1.000000000000000000e+00																				1.153000000000000000e+03,2.275924179110701218e+01,2.553046840003873896e+01,-1.135445372156376753e-02,nan,8.557348944446041550e-02,nan,4.925707048417339529e+00,1.000000000000000000e+00
			4.920000000000000000e+02,7.699567594461929332e+01,1.915572304517811020e+01,-6.589885249547493100e-03,nan,1.505119058956956302e-01,nan,1.028214166949463682e+01,1.000000000000000000e+00																			5.500000000000000000e+02,4.208884778710228147e+01,2.102515549093848435e+01,-9.482529814408261273e-03,nan,8.600567745627152316e-02,nan,1.424940676205135581e+01,1.000000000000000000e+00																				1.160000000000000000e+03,1.026072700720278732e+02,1.186524795333101068e+01,-1.129197478080963199e-02,nan,7.676316529636917352e-02,nan,2.230666765735293922e+01,1.000000000000000000e+00
			4.930000000000000000e+02,1.481333148164958402e+01,1.786722812253023918e+01,-6.558324700102748268e-03,nan,1.666717476216272864e-01,nan,3.428079109058023022e+01,1.000000000000000000e+00																			5.510000000000000000e+02,5.831654268635487881e+01,1.863804642929996191e+01,-7.805127154520846017e-03,nan,3.033155242005077801e-01,nan,5.880385821785837130e+00,1.000000000000000000e+00																				1.161000000000000000e+03,7.044500288033875179e+00,2.350317855781908705e+01,-1.205313215185639317e-02,nan,6.787264731691156072e-02,nan,7.725500040441094995e+01,1.000000000000000000e+00
			4.940000000000000000e+02,6.663845802443806576e+01,2.517660567918136749e+01,-8.577712397307485012e-03,nan,1.512457375138606119e-01,nan,1.198010812716501050e+01,1.000000000000000000e+00																			5.520000000000000000e+02,7.968268789757221526e+00,1.815627390670388408e+01,-7.980323015910154374e-03,nan,1.830144171836931566e-01,nan,2.986867514100973864e+01,1.000000000000000000e+00																				1.163000000000000000e+03,8.429173943637873379e+01,2.459822716128519460e+01,-1.246969392849563152e-02,nan,7.059078109274863344e-02,nan,2.230666765735293922e+01,1.000000000000000000e+00
			4.940000000000000000e+02,9.620397232613831306e+01,1.756624645196215084e+01,-5.830959842712582150e-03,nan,1.866784623663666487e-01,nan,1.019398509309340994e+01,1.000000000000000000e+00																			5.530000000000000000e+02,9.542391007007775272e+01,1.173787028674633959e+01,-1.559678640032572533e-02,nan,9.286792771135587987e-02,nan,2.572450866244624379e+01,1.000000000000000000e+00																				1.170000000000000000e+03,1.545366416065033732e+01,1.212827265367101859e+01,-1.127569311791779688e-02,nan,8.774893180816933924e-02,nan,3.268324955484434469e+01,1.000000000000000000e+00
			4.970000000000000000e+02,5.203034092464911708e+01,2.115445973344680297e+01,-7.265552658992247698e-03,nan,1.253147960589336973e-01,nan,9.387993776602398199e+00,1.000000000000000000e+00																			5.550000000000000000e+02,3.597992957990860674e+01,7.788795213373060911e+00,-7.177138415117731429e-03,nan,1.322856397973543041e-01,nan,1.457806966164225138e+01,1.000000000000000000e+00																				1.175000000000000000e+03,4.792270214225512603e+01,8.392449583270161995e+00,-1.209949683289027016e-02,nan,9.132457761157208864e-02,nan,3.268324955484434469e+01,1.000000000000000000e+00
			4.990000000000000000e+02,4.512871816137744219e+01,8.855776044472664310e+00,-6.992676705721626723e-03,nan,2.667771953336393054e-01,nan,6.393809321683236568e+00,1.000000000000000000e+00																			5.550000000000000000e+02,5.757941444180892177e+01,1.280404442688751132e+01,-8.135471025282153129e-03,nan,2.164136421387206077e-01,nan,5.880385821785837130e+00,1.000000000000000000e+00																				1.177000000000000000e+03,9.882983078067236704e+01,2.652317468688856650e+01,-1.254665970149623257e-02,nan,6.193701991726852096e-02,nan,5.403942023182094800e+01,1.000000000000000000e+00
			5.020000000000000000e+02,5.299609614002023505e+01,9.109661071776828933e+00,-6.777777183877502221e-03,nan,1.427034637416857432e-01,nan,7.871473424075240644e+00,1.000000000000000000e+00																			5.590000000000000000e+02,1.053356509511021670e+02,1.974417900178049834e+01,-8.126041272673537041e-03,nan,2.904096213830495987e-01,nan,1.164348892945393565e+01,1.000000000000000000e+00																				1.184000000000000000e+03,9.867409758482375537e+01,2.497128295327794234e+01,-1.175755136642908129e-02,nan,6.384935588111029237e-02,nan,8.805924960817375791e+01,1.000000000000000000e+00
			5.020000000000000000e+02,4.474143810366840768e+01,1.523784559900937019e+01,-7.105975091801958014e-03,nan,1.978655432652870472e-01,nan,4.445160241769828602e+00,1.000000000000000000e+00																			5.620000000000000000e+02,4.609048999431139748e+01,2.443569119001008971e+01,-8.121818678814880441e-03,nan,1.346250269840228997e-01,nan,2.094587696691402812e+01,1.000000000000000000e+00																				1.189000000000000000e+03,1.078037391735188955e+01,1.957454491806198860e+01,-1.158776481521613111e-02,nan,7.672133168507211387e-02,nan,7.722042831145274988e+01,1.000000000000000000e+00
			5.020000000000000000e+02,9.164835606504701104e+01,1.251018712600132332e+01,-5.645292781625915572e-03,nan,2.664105138077731416e-01,nan,5.192151698993332509e+00,1.000000000000000000e+00																			5.620000000000000000e+02,1.575646750072312052e+01,8.200390702243147700e+00,-9.224613617238395374e-03,nan,1.075191893040793323e-01,nan,3.440549233145204511e+01,1.000000000000000000e+00																				1.191000000000000000e+03,8.767704154471577738e+01,2.663832976833449351e+01,-1.159661447418278667e-02,nan,5.680975249028297203e-02,nan,2.002998417982879076e+01,1.000000000000000000e+00
			5.030000000000000000e+02,9.351215025472475517e+00,9.762924134672591236e+00,-6.796181364579025920e-03,nan,1.352391395827774456e-01,nan,1.460021463370841843e+01,1.000000000000000000e+00																			5.620000000000000000e+02,6.556182490051006084e+01,1.671578970853061463e+01,-7.633829169790585199e-03,nan,1.854141987853108464e-01,nan,1.223788212430284972e+01,1.000000000000000000e+00																				1.195000000000000000e+03,1.023683764087479346e+02,1.302345018175478408e+01,-1.025526995970347903e-02,nan,8.778072670023817636e-02,nan,1.056865649920970185e+01,1.000000000000000000e+00
			5.030000000000000000e+02,8.103693526827316873e+01,2.279116233170688233e+01,-6.780440400544375870e-03,nan,1.151986127086200851e-01,nan,1.294917955291946043e+01,1.000000000000000000e+00																			5.640000000000000000e+02,9.422425124972183141e+01,1.626457685117745555e+01,-8.436487736018270095e-03,nan,2.078068083982288483e-01,nan,1.164348892945393565e+01,1.000000000000000000e+00																				1.199000000000000000e+03,3.072070717967858755e+01,1.523026382072515084e+01,-1.167125741481102146e-02,nan,6.465341292490711655e-02,nan,6.196259981785018311e+01,1.000000000000000000e+00
			5.040000000000000000e+02,8.021821549325103717e+01,9.867890724883201514e+00,-5.613018028337571873e-03,nan,2.227307794301163213e-01,nan,6.134175627214625948e+00,1.000000000000000000e+00																			5.640000000000000000e+02,7.769208496336226233e+01,1.509636089073584486e+01,-6.762509149978781879e-03,nan,2.244934134811553683e-01,nan,1.223788212430284972e+01,1.000000000000000000e+00																				1.199000000000000000e+03,9.241498529219128955e+01,9.470070736896873953e+00,-1.121735203749207530e-02,nan,8.527665147419638547e-02,nan,1.056865649920970185e+01,1.000000000000000000e+00
			5.050000000000000000e+02,9.922662914593683325e+00,2.435195133529060740e+01,-5.932581711780984118e-03,nan,2.024157626151212863e-01,nan,1.460021463370841843e+01,1.000000000000000000e+00																			5.680000000000000000e+02,2.604733230908876251e+01,2.553542216035040013e+01,-8.839799835812220397e-03,nan,1.324536942533062200e-01,nan,2.433954101231389089e+01,1.000000000000000000e+00																				1.206000000000000000e+03,1.182241829930598271e+02,2.215189379031507855e+01,-1.183954049495100982e-02,nan,9.262135655255021582e-02,nan,7.164450927936266567e+01,1.000000000000000000e+00
			5.050000000000000000e+02,8.978523914091573488e+01,7.663824098701886633e+00,-5.271906649111653131e-03,nan,4.141414892049753993e-01,nan,4.957452114291700518e+00,1.000000000000000000e+00																			5.750000000000000000e+02,5.548884944374890438e+01,2.718819372047611083e+01,-5.055123009837955012e-03,nan,4.942882910793158224e-01,nan,1.029860678493902171e+01,1.000000000000000000e+00																				1.209000000000000000e+03,4.763295896663141349e+01,9.912008156401702408e+00,-1.221004219218690436e-02,nan,6.507815369869351940e-02,nan,6.906260051944535405e+01,1.000000000000000000e+00
			5.070000000000000000e+02,4.341187341077220907e+01,1.099618232826108510e+01,-4.390849199874421321e-03,nan,2.842046401279476608e-01,nan,4.445160241769828602e+00,1.000000000000000000e+00																			5.760000000000000000e+02,4.556799948857332794e+01,2.442449368652076203e+01,-1.116977891387594714e-02,nan,2.473227187405123706e-01,nan,6.173613956981387929e+00,1.000000000000000000e+00																				1.219000000000000000e+03,8.242939703137061258e+01,1.973785741644689296e+01,-1.117449926255426225e-02,nan,6.846697007792001965e-02,nan,2.903029656421418636e+01,1.000000000000000000e+00
			5.090000000000000000e+02,9.473625468054962084e+01,7.411283821124169613e+00,-5.383846514374136458e-03,nan,2.905146775557315708e-01,nan,4.957452114291700518e+00,1.000000000000000000e+00																			5.770000000000000000e+02,9.942818031953853719e+00,1.830309101274641748e+01,-9.879168167666313796e-03,nan,1.674218639827851351e-01,nan,6.260911090260768752e+00,1.000000000000000000e+00																				1.221000000000000000e+03,1.113455207021896456e+02,2.230999863732208510e+01,-1.133290303484092362e-02,nan,9.106636067953222113e-02,nan,9.458581538608749284e+00,1.000000000000000000e+00
			5.090000000000000000e+02,8.206775934868129241e+01,1.571659127734390538e+01,-7.241152913001163219e-03,nan,4.189987366332854624e-01,nan,6.134175627214625948e+00,1.000000000000000000e+00																			5.780000000000000000e+02,3.558423743271779216e+01,1.681790809258879804e+01,-2.586214292621627150e-02,nan,8.061810752060116769e-02,nan,8.369571308176613655e+00,1.000000000000000000e+00																				1.224000000000000000e+03,3.514449799682666509e+01,1.107986181981886809e+01,-1.132660339091083948e-02,nan,7.402161282179597901e-02,nan,1.697107220183848852e+01,1.000000000000000000e+00
			5.090000000000000000e+02,9.259900467965496773e+01,2.259589093801609749e+01,-5.668788260621286830e-03,nan,1.970930883410917378e-01,nan,1.194844562401892851e+01,1.000000000000000000e+00																			5.780000000000000000e+02,4.377983631657244246e+01,1.851551900726082067e+01,-1.110720696715268054e-02,nan,2.813595021755402881e-01,nan,6.173613956981387929e+00,1.000000000000000000e+00																				1.225000000000000000e+03,1.204979754136032710e+02,2.469690824558813347e+01,-1.156780196342772210e-02,nan,7.503871734207512301e-02,nan,9.458581538608749284e+00,1.000000000000000000e+00
			5.100000000000000000e+02,1.020602330858713884e+02,1.056338851530127165e+01,-6.499892376026196461e-03,nan,1.436240994277859784e-01,nan,7.973482531784521932e+00,1.000000000000000000e+00																			5.800000000000000000e+02,1.296924347622972640e+01,1.282223736478336740e+01,-9.200440788413873083e-03,nan,2.067918707166214176e-01,nan,6.260911090260768752e+00,1.000000000000000000e+00																				1.226000000000000000e+03,1.097658948691760799e+02,8.955745505019804042e+00,-1.117684825356063567e-02,nan,7.274514935542331084e-02,nan,1.344735269463581417e+01,1.000000000000000000e+00
			5.100000000000000000e+02,1.043254963424330271e+02,2.488821423828020940e+01,-6.268446746200391842e-03,nan,1.704243158320153384e-01,nan,6.475374448342307687e+00,1.000000000000000000e+00																			5.810000000000000000e+02,7.845188392682169365e+01,1.589038323290916566e+01,-7.262205218968988650e-03,nan,1.544420534075103824e-01,nan,1.530285716161541565e+01,1.000000000000000000e+00																				1.227000000000000000e+03,1.821127679652084552e+01,9.947028442164128847e+00,-1.044074542123561884e-02,nan,7.493128173294127947e-02,nan,1.697107220183848852e+01,1.000000000000000000e+00
			5.120000000000000000e+02,1.107988200813834681e+02,2.505116827163049109e+01,-5.550218827345961697e-03,nan,2.674335679169778102e-01,nan,6.475374448342307687e+00,1.000000000000000000e+00																			5.820000000000000000e+02,6.369833331445371272e+01,1.182711095097917031e+01,-8.233168792860675461e-03,nan,1.173555359487897798e-01,nan,8.321284777878489081e+00,1.000000000000000000e+00																				1.232000000000000000e+03,9.287623649494386768e+01,1.502584465430287253e+01,-1.165547939144529095e-02,nan,8.077779979598376237e-02,nan,1.810529894422002783e+01,1.000000000000000000e+00
			5.160000000000000000e+02,1.000751054867730119e+02,1.532826658296089661e+01,-6.418003572857145650e-03,nan,1.727022721064078725e-01,nan,8.508081839778485644e+00,1.000000000000000000e+00																			5.850000000000000000e+02,5.686098043211077879e+01,7.084286273967691727e+00,-7.497434007384407191e-03,nan,1.806188438092546367e-01,nan,7.333906701254822913e+00,1.000000000000000000e+00																				1.233000000000000000e+03,1.148642309651418003e+02,1.453673128488059518e+01,-1.130616125486495586e-02,nan,8.019655560818650386e-02,nan,1.374310273833312657e+01,1.000000000000000000e+00
			5.170000000000000000e+02,8.790453231220597630e+00,1.014563282582715154e+01,-6.906447988436574363e-03,nan,1.787084021410134671e-01,nan,5.693933266223689316e+01,1.000000000000000000e+00																			5.880000000000000000e+02,8.304700581142138560e+01,1.896007714762525609e+01,-9.215661158006696260e-03,nan,2.166695103648276222e-01,nan,5.911416971890546712e+00,1.000000000000000000e+00																				1.237000000000000000e+03,1.072789213532680321e+02,2.599692111613535062e+01,-1.137648632670499801e-02,nan,8.767132701484225965e-02,nan,1.262016595279442299e+01,1.000000000000000000e+00
			5.170000000000000000e+02,6.538524989009607680e+01,1.639995894151810418e+01,-5.837117856237820403e-03,nan,1.914526289344343768e-01,nan,1.773904873370095459e+01,1.000000000000000000e+00																			5.880000000000000000e+02,4.952772901604368627e+01,7.182322856223409602e+00,-8.611676641765229900e-03,nan,1.355105008872558026e-01,nan,7.333906701254822913e+00,1.000000000000000000e+00																				1.239000000000000000e+03,1.083811990710197080e+02,1.342498520677677298e+01,-3.868487222136602396e-03,nan,2.607360519682072608e-01,nan,1.262016595279442299e+01,1.000000000000000000e+00
			5.180000000000000000e+02,7.987608984813608970e+01,2.663174311081567680e+01,-5.649839673412438909e-03,nan,2.275814159354353494e-01,nan,1.541990156306516546e+01,1.000000000000000000e+00																			5.900000000000000000e+02,7.719423338076865093e+01,1.812947165128726112e+01,-9.052909150301238078e-03,nan,2.292856708455548453e-01,nan,5.911416971890546712e+00,1.000000000000000000e+00																				1.245000000000000000e+03,6.720518151231355830e+01,2.094395007276708753e+01,-1.116035905449511839e-02,nan,9.448975800459136209e-02,nan,1.995652765247886506e+01,1.000000000000000000e+00
			5.190000000000000000e+02,9.450644397250613338e+01,2.176079839647658076e+01,-6.723492126879978062e-03,nan,1.723255918185495617e-01,nan,8.508081839778485644e+00,1.000000000000000000e+00																			5.900000000000000000e+02,1.404407982082272177e+01,2.037806836277708911e+01,-8.096639198937048351e-03,nan,9.927958221927835059e-02,nan,2.935910203206080382e+01,1.000000000000000000e+00																				1.250000000000000000e+03,4.938213880488241614e+01,1.196608035923040880e+01,-1.163904961524543126e-02,nan,7.499780199070249509e-02,nan,1.995652765247886506e+01,1.000000000000000000e+00
			5.240000000000000000e+02,1.144969848576787115e+02,1.868556223135409766e+01,-6.864447923701459155e-03,nan,2.880301884303917426e-01,nan,1.606137488073280650e+01,1.000000000000000000e+00																			5.900000000000000000e+02,1.147988672378753847e+02,5.607942005415281983e+00,-7.422470163054208613e-03,nan,1.962546010829238075e-01,nan,9.979644529645486983e+00,1.000000000000000000e+00																				1.250000000000000000e+03,2.187037881126867234e+01,2.699386678474674994e+01,-1.206226618802311301e-02,nan,7.965812967229590758e-02,nan,3.134854546541416553e+01,1.000000000000000000e+00
			5.250000000000000000e+02,1.037196766684961915e+02,6.776851501186278881e+00,-6.503515819836745877e-03,nan,2.464502739541447607e-01,nan,1.484222591987442641e+01,1.000000000000000000e+00																			5.910000000000000000e+02,6.595320519767197709e+01,2.355240658001519094e+01,-8.070279431245453924e-03,nan,1.727241456459555069e-01,nan,1.167483667465646313e+01,1.000000000000000000e+00																				1.252000000000000000e+03,1.005041251546682730e+02,9.980706253229143954e+00,-1.174521187902558689e-02,nan,8.484637583725573862e-02,nan,8.733907157668234333e+00,1.000000000000000000e+00
			5.250000000000000000e+02,2.678494861840076879e+01,2.431349273540613964e+01,-8.641717654135050095e-03,nan,2.926989550552021591e-01,nan,1.662295304821630992e+01,1.000000000000000000e+00																			5.920000000000000000e+02,9.880449253250414188e+01,9.059768463768916646e+00,-2.179959840645670846e-02,nan,8.310049824915288763e-02,nan,1.179227632345055099e+01,1.000000000000000000e+00																				1.257000000000000000e+03,1.086741358908020487e+02,1.306810950033296947e+01,-1.155778698782315358e-02,nan,6.749654294980755864e-02,nan,8.733907157668234333e+00,1.000000000000000000e+00
			5.270000000000000000e+02,7.403293830929732167e+01,9.925763170715059758e+00,-6.909169189959941601e-03,nan,1.612032336093027762e-01,nan,2.985327585224147739e+01,1.000000000000000000e+00																			5.930000000000000000e+02,7.196056902737133498e+01,7.732260646303982021e+00,-8.089729216657303573e-03,nan,1.468797504084542460e-01,nan,1.164015632395747346e+01,1.000000000000000000e+00																				1.266000000000000000e+03,6.899707500393549964e+00,1.651482414019622880e+01,-1.014067681991122176e-02,nan,1.210878855637946838e-01,nan,8.719472719404398831e+00,1.000000000000000000e+00
			5.270000000000000000e+02,3.796635210482640588e+01,1.201313566266420629e+01,-6.601971423382934495e-03,nan,1.447673228185736294e-01,nan,1.662295304821630992e+01,1.000000000000000000e+00																			5.930000000000000000e+02,1.094860935587826276e+02,1.405588499603863895e+01,-7.969227631472723672e-03,nan,1.984043085603195422e-01,nan,7.530755201791158981e+00,1.000000000000000000e+00																				1.270000000000000000e+03,1.561810709670833042e+01,1.665161954734067962e+01,-1.156147670701266998e-02,nan,8.330410449743530510e-02,nan,8.719472719404398831e+00,1.000000000000000000e+00
			5.300000000000000000e+02,1.024590081074562136e+02,2.156544119174831309e+01,-6.358376497787626008e-03,nan,2.012758870573436720e-01,nan,6.365273511070141943e+00,1.000000000000000000e+00																			5.940000000000000000e+02,4.035709448717687309e+01,7.355697945023330853e+00,-7.751472787283102128e-03,nan,1.370134240483215082e-01,nan,6.971450499492036990e+00,1.000000000000000000e+00																				1.273000000000000000e+03,6.707645595137880612e+00,7.758214596572826416e+00,-7.981002071689740143e-03,nan,1.419477944265813418e-01,nan,1.258924047706259586e+01,1.000000000000000000e+00
			5.330000000000000000e+02,9.609929648178805905e+01,2.129940565075325765e+01,-7.119822350403259836e-03,nan,1.474004832907304108e-01,nan,6.365273511070141943e+00,1.000000000000000000e+00																			5.940000000000000000e+02,6.083852201011389127e+01,1.305755892648470962e+01,-7.774182211094220370e-03,nan,1.676075315064359250e-01,nan,1.167483667465646313e+01,1.000000000000000000e+00																				1.274000000000000000e+03,7.268527046543107417e+01,2.173277093390685266e+01,-1.141405885880893839e-02,nan,9.670614450751013891e-02,nan,5.729292481943730309e+01,1.000000000000000000e+00
			5.360000000000000000e+02,7.414377178895367138e+01,1.907412543942768579e+01,-6.989237783574308444e-03,nan,2.764040898627864173e-01,nan,2.206800708166865022e+01,1.000000000000000000e+00																			5.960000000000000000e+02,1.153368670994153717e+02,9.314500927484775872e+00,-5.550663981237011733e-03,nan,2.807576001565654789e-01,nan,7.530755201791158981e+00,1.000000000000000000e+00																				1.276000000000000000e+03,1.076633017438020268e+01,2.496038881000960785e+01,-1.016683124369908292e-02,nan,7.947554207073792565e-02,nan,1.767449343498163117e+01,1.000000000000000000e+00
			5.380000000000000000e+02,9.616650133509871523e+01,9.056908911725200184e+00,-5.599039008413143545e-03,nan,2.140978228291116059e-01,nan,1.224268119724683146e+01,1.000000000000000000e+00																			5.970000000000000000e+02,4.226655984205805083e+01,1.406055171862468178e+01,-8.656263204859179078e-03,nan,1.643765814940298942e-01,nan,6.971450499492036990e+00,1.000000000000000000e+00																				1.282000000000000000e+03,2.463818629762929291e+01,2.397076853536328755e+01,-1.055263669024651858e-02,nan,7.813055892447506867e-02,nan,inf,1.000000000000000000e+00
			5.420000000000000000e+02,7.688324368306161283e+00,1.607065703240206389e+01,-7.660669223076429883e-03,nan,1.278890776334590251e-01,nan,7.779045346155324125e+01,1.000000000000000000e+00																			5.980000000000000000e+02,6.446873805930030699e+01,2.496244604463839067e+01,-8.217643209916856636e-03,nan,1.995103889770356576e-01,nan,1.244607592214317471e+01,1.000000000000000000e+00																				1.288000000000000000e+03,4.795410486958314777e+01,2.115049439366879369e+01,-1.186791065821499527e-02,nan,7.940229131419729303e-02,nan,8.923410195958069835e+00,1.000000000000000000e+00
			5.430000000000000000e+02,8.545111103425753640e+01,1.814518341204028928e+01,-5.911211902146622579e-03,nan,1.658029376806269273e-01,nan,1.405049190215199317e+01,1.000000000000000000e+00																			5.980000000000000000e+02,9.533541154183046729e+01,1.103120890093988571e+01,-3.270078149979198379e-03,nan,3.489910358821209924e-01,nan,5.223193446993422917e+00,1.000000000000000000e+00																				1.292000000000000000e+03,5.081335528495871756e+01,1.269756965796322312e+01,-1.131256978739002099e-02,nan,7.317592314310072954e-02,nan,8.923410195958069835e+00,1.000000000000000000e+00
			5.470000000000000000e+02,1.069755426141741737e+02,1.507415064615048017e+01,-7.277048689953793253e-03,nan,1.129604833232185079e-01,nan,1.047322475169412392e+01,1.000000000000000000e+00																			5.990000000000000000e+02,8.719797554533599282e+01,2.510768181278655931e+01,-7.068039190500852859e-03,nan,2.178047135928221634e-01,nan,8.072563349293632839e+00,1.000000000000000000e+00																				1.300000000000000000e+03,1.015613115489530998e+02,2.726461883794445029e+01,-1.162878404788376778e-02,nan,9.827645557931186104e-02,nan,inf,1.000000000000000000e+00
			5.510000000000000000e+02,8.141195196880794072e+01,1.960358021623936153e+01,-5.562938294143382305e-03,nan,2.018909542181221983e-01,nan,8.462252959976094502e+00,1.000000000000000000e+00																			6.000000000000000000e+02,1.515193904835182970e+01,1.816954933535416927e+01,-9.676958088400237912e-03,nan,1.583666559498698723e-01,nan,1.037541282684563093e+01,1.000000000000000000e+00																				1.306000000000000000e+03,9.388043957774827675e+01,2.386647775858291709e+01,-1.284143797083039246e-02,nan,2.121352020474004396e-01,nan,1.150469052232674194e+01,1.000000000000000000e+00
			5.510000000000000000e+02,6.415599086322545475e+01,2.303834109404046160e+01,-6.106000024049930766e-03,nan,1.710978040085265883e-01,nan,1.315322050813054311e+01,1.000000000000000000e+00																			6.000000000000000000e+02,8.333852425518111318e+01,1.801748331293617156e+01,-6.670232452980789928e-03,nan,1.912788350415094429e-01,nan,8.072563349293632839e+00,1.000000000000000000e+00																				1.309000000000000000e+03,1.014175913861985379e+02,1.517457079688056965e+01,-1.281609899109133373e-02,nan,7.987907753962197877e-02,nan,1.150469052232674194e+01,1.000000000000000000e+00
			5.530000000000000000e+02,1.996176575328656000e+01,2.738927081368613159e+01,-7.043597215633180114e-03,nan,1.627823814723521334e-01,nan,2.956439831293010201e+01,1.000000000000000000e+00																			6.000000000000000000e+02,5.547418793344689902e+00,2.209413619241701809e+01,-7.499457036493735289e-03,nan,4.458036523243100735e-01,nan,1.037541282684563093e+01,1.000000000000000000e+00																				1.318000000000000000e+03,8.344223764227164963e+01,1.041504452704223915e+01,-1.073294752042805271e-02,nan,6.948634585578061795e-02,nan,1.245662331900929765e+01,1.000000000000000000e+00
			5.540000000000000000e+02,4.551118281181230429e+01,1.251375618140877144e+01,-8.799346664849782423e-03,nan,2.379259772518701466e-01,nan,2.141017876752166060e+01,1.000000000000000000e+00																			6.010000000000000000e+02,1.347974597050820478e+01,7.430024019385109924e+00,-1.777664264241317696e-02,nan,1.659026538194815492e-01,nan,1.086892974040813620e+01,1.000000000000000000e+00																				1.318000000000000000e+03,7.165965760884314761e+01,1.445710739982615856e+01,-1.143866469156228430e-02,nan,7.398249176057924981e-02,nan,1.245662331900929765e+01,1.000000000000000000e+00
			5.550000000000000000e+02,1.034832922765110084e+02,1.827912198430982471e+01,-6.123588080209518836e-03,nan,1.512295413127536792e-01,nan,2.211104367926950687e+01,1.000000000000000000e+00																			6.020000000000000000e+02,9.540516546342988136e+01,5.808481244328205229e+00,-7.572886175162865142e-03,nan,1.686303287760525516e-01,nan,5.223193446993422917e+00,1.000000000000000000e+00																				1.324000000000000000e+03,9.277549521037211377e+01,6.265430502461241780e+00,-1.201911286410725470e-02,nan,8.055600372361937378e-02,nan,5.431390548193617462e+01,1.000000000000000000e+00
			5.550000000000000000e+02,7.442879124374907462e+01,1.482391585076143592e+01,-6.539260517760894786e-03,nan,1.571574530222457078e-01,nan,8.462252959976094502e+00,1.000000000000000000e+00																			6.060000000000000000e+02,3.318197056535241529e+01,6.484015322118142244e+00,-7.445168362160124211e-03,nan,1.665218183953883768e-01,nan,1.085330629865817365e+01,1.000000000000000000e+00																				1.325000000000000000e+03,3.878619545087912712e+01,1.219466655614534289e+01,-1.152008931855152615e-02,nan,7.407418351121541900e-02,nan,1.487130473670594100e+01,1.000000000000000000e+00
			5.590000000000000000e+02,2.231314346446825425e+01,1.068220228805396843e+01,-6.379592846412139931e-03,nan,1.644472205055023117e-01,nan,8.009941861649146233e+00,1.000000000000000000e+00																			6.090000000000000000e+02,4.148082703804124094e+01,2.749910831894497321e+01,-8.402598901345186694e-03,nan,1.239122572996163019e-01,nan,1.734569078180849289e+01,1.000000000000000000e+00																				1.330000000000000000e+03,2.422509019740904179e+01,9.173091078130866549e+00,-1.141966508705374861e-02,nan,8.878733490481660606e-02,nan,1.487130473670594100e+01,1.000000000000000000e+00
			5.610000000000000000e+02,1.190129808509669118e+01,1.948055915950212125e+01,-7.153470319924586270e-03,nan,1.293146208658962903e-01,nan,1.333900149629773857e+01,1.000000000000000000e+00																			6.090000000000000000e+02,1.048814718487412279e+02,6.860762865408220890e+00,-7.840679323842136839e-03,nan,1.566927914293828605e-01,nan,2.563799898125283860e+01,1.000000000000000000e+00																				1.336000000000000000e+03,9.120402989190816356e+01,8.688980854518648655e+00,-1.616163500747967371e-02,nan,1.403193838235564650e-01,nan,4.703699233129830759e+01,1.000000000000000000e+00
			5.620000000000000000e+02,1.142620666144439809e+02,1.942409630519957631e+01,-6.361311900443351527e-03,nan,1.769915604468411674e-01,nan,3.065085822172228802e+01,1.000000000000000000e+00																			6.100000000000000000e+02,7.925509187966538605e+01,7.632540970351670673e+00,-6.943948708714192501e-03,nan,1.751363143015761681e-01,nan,2.563799898125283860e+01,1.000000000000000000e+00																				1.336000000000000000e+03,4.616048448566019857e+01,2.223732631844501029e+01,-1.153701274467853338e-02,nan,8.823065482464831355e-02,nan,2.713178904311080686e+01,1.000000000000000000e+00
			5.630000000000000000e+02,8.535663354800492186e+01,9.228457582209619758e+00,-7.515255488368429229e-03,nan,2.760856129546457316e-01,nan,5.898111676046181806e+00,1.000000000000000000e+00																			6.100000000000000000e+02,2.760892002460759898e+01,1.579719766129722203e+01,-8.698891036664971668e-03,nan,1.265671602723633660e-01,nan,8.112991972789600936e+00,1.000000000000000000e+00																				1.336000000000000000e+03,1.903519253275015544e+01,2.283105449636928341e+01,-3.677010516173063581e-03,nan,2.245905768919985723e-01,nan,2.713178904311080686e+01,1.000000000000000000e+00
			5.630000000000000000e+02,5.361375267465108152e+01,1.558799461642944095e+01,-7.762756563532109862e-03,nan,9.849297079014240897e-02,nan,1.298848136269152143e+01,1.000000000000000000e+00																			6.110000000000000000e+02,5.375826704399258205e+01,1.524604928871167608e+01,-8.845413982121007671e-03,nan,1.178423311581783262e-01,nan,1.734569078180849289e+01,1.000000000000000000e+00																				1.347000000000000000e+03,5.717340464613248230e+01,1.309508590973077169e+01,-1.131176455241682255e-02,nan,9.211151164691977478e-02,nan,4.295053473141255296e+01,1.000000000000000000e+00
			5.640000000000000000e+02,2.517510888883086295e+01,1.816340022265992005e+01,-6.568388266148957565e-03,nan,1.483623896155575883e-01,nan,8.009941861649146233e+00,1.000000000000000000e+00																			6.130000000000000000e+02,2.365449819110673602e+01,8.713188435351778338e+00,-8.522837086624429973e-03,nan,1.388149928464752492e-01,nan,8.112991972789600936e+00,1.000000000000000000e+00																				1.350000000000000000e+03,1.202244907941242786e+02,1.195660273794422679e+01,-1.158196788844289421e-02,nan,6.336984199227457815e-02,nan,2.025653734382618509e+01,1.000000000000000000e+00
			5.640000000000000000e+02,7.092629001728822402e+01,1.862223331614197974e+01,-5.900618039311494867e-03,nan,1.657923867607740132e-01,nan,1.132042227743447427e+01,1.000000000000000000e+00																			6.150000000000000000e+02,3.538189999139875397e+01,9.587373257106479585e+00,-4.369963202244021155e-03,nan,3.131652715314027224e-01,nan,9.948926409166947593e+00,1.000000000000000000e+00																				1.350000000000000000e+03,1.001064357306983226e+02,1.432116731240312646e+01,-1.203130029552373220e-02,nan,7.873679121121412994e-02,nan,2.025653734382618509e+01,1.000000000000000000e+00
			5.670000000000000000e+02,4.251011541608603039e+01,2.232668052238996381e+01,-6.731671354298977145e-03,nan,1.494607619300205581e-01,nan,1.298848136269152143e+01,1.000000000000000000e+00																			6.180000000000000000e+02,9.671623713047802440e+00,2.043137400132456349e+01,-6.513847741806438885e-03,nan,2.158419330868738273e-01,nan,1.824381132405520134e+01,1.000000000000000000e+00																				1.353000000000000000e+03,1.918770679751515829e+01,1.217435733407163490e+01,-1.128052126182817368e-02,nan,8.508216822728875695e-02,nan,1.456190971087028352e+01,1.000000000000000000e+00
			5.670000000000000000e+02,1.492445264737004074e+01,8.143985827664366184e+00,-7.630909079678535427e-03,nan,2.308062924938446558e-01,nan,1.433403705169077114e+01,1.000000000000000000e+00																			6.180000000000000000e+02,1.005941151444352499e+02,2.355891708307228427e+01,-7.760160276046555727e-03,nan,1.276405383034768803e-01,nan,6.669210629487425024e+01,1.000000000000000000e+00																				1.355000000000000000e+03,3.367509573283408741e+01,1.070303946755299762e+01,-1.322027256016120381e-02,nan,9.540961009411963456e-02,nan,1.456190971087028352e+01,1.000000000000000000e+00
			5.680000000000000000e+02,8.041136587366459310e+01,1.244280805660361366e+01,-7.052583178438843851e-03,nan,1.983679165359698571e-01,nan,5.898111676046181806e+00,1.000000000000000000e+00																			6.240000000000000000e+02,6.613432037017075515e+01,2.385002908997130078e+01,-8.240522555697194981e-03,nan,1.392651204001673637e-01,nan,1.148083433471179049e+01,1.000000000000000000e+00																				1.358000000000000000e+03,7.930446980323968376e+01,2.413495744454660397e+01,-1.262465113139599714e-02,nan,1.388357406803800709e-01,nan,3.501405779872189328e+01,1.000000000000000000e+00
			5.690000000000000000e+02,8.045095562938069378e+00,2.329323288407217518e+01,-7.221901985110691126e-03,nan,1.629938360293047284e-01,nan,1.663806600152809168e+01,1.000000000000000000e+00																			6.240000000000000000e+02,1.881693637571384059e+01,1.948948571671120433e+01,-1.729935760751876578e-02,nan,8.219442213509098316e-02,nan,4.751788259791223368e+01,1.000000000000000000e+00																				1.360000000000000000e+03,1.143010427509211979e+02,2.524135947357754972e+01,-1.230256730191583298e-02,nan,8.003112237851695010e-02,nan,3.501405779872189328e+01,1.000000000000000000e+00
			5.700000000000000000e+02,6.047451601658981701e+01,5.850343214607177877e+00,-5.813668945551010020e-03,nan,2.102291234710321755e-01,nan,1.011369373124357374e+01,1.000000000000000000e+00																			6.260000000000000000e+02,7.242342926041312978e+01,1.424499570180593366e+01,4.451924237556953608e-03,nan,2.658452326312219505e-01,nan,5.335233828215765861e+00,1.000000000000000000e+00																				1.362000000000000000e+03,4.614263368245909902e+01,1.218061390928812671e+01,-1.193012639847755053e-02,nan,7.812738526503093528e-02,nan,2.800699009034220310e+01,1.000000000000000000e+00
			5.710000000000000000e+02,5.421412300378941040e+01,1.379353402275697427e+01,-6.573002246303635138e-03,nan,1.697692360707735437e-01,nan,1.011369373124357374e+01,1.000000000000000000e+00																			6.310000000000000000e+02,7.693577752710217510e+01,1.139834273352085958e+01,-7.046545369448744579e-03,nan,2.546293496594784767e-01,nan,5.335233828215765861e+00,1.000000000000000000e+00																				1.367000000000000000e+03,7.370923564030508146e+01,7.233498545946737579e+00,-1.094955006274236399e-02,nan,9.038099455545767213e-02,nan,2.800699009034220310e+01,1.000000000000000000e+00
			5.780000000000000000e+02,3.932018405424724250e+01,7.717913968730324648e+00,-6.637100211252195368e-03,nan,1.944593970899467505e-01,nan,1.195261701652292885e+01,1.000000000000000000e+00																			6.330000000000000000e+02,1.026337029718587530e+02,8.124479238972748263e+00,-4.639763610006704397e-02,nan,6.933606159191396667e-02,nan,2.590562785082041586e+01,1.000000000000000000e+00																				1.388000000000000000e+03,1.752118528702028755e+01,9.809079043853754953e+00,-9.262753275778199194e-03,nan,1.611932078661063583e-01,nan,9.987307117528894551e+00,1.000000000000000000e+00
			5.790000000000000000e+02,4.402932479116616094e+01,1.870377065191913601e+01,-7.572156333823767266e-03,nan,2.438431453248545155e-01,nan,6.601379431386811270e+00,1.000000000000000000e+00																			6.360000000000000000e+02,3.613885723484869317e+01,9.621289598624072070e+00,-8.847489935451216536e-03,nan,2.517671339657382434e-01,nan,5.014942822664186117e+00,1.000000000000000000e+00																				1.388000000000000000e+03,1.142719800842479856e+02,1.482311012779468840e+01,-1.183016855400020016e-02,nan,6.363699327968042052e-02,nan,6.922743235707336851e+01,1.000000000000000000e+00
			5.790000000000000000e+02,1.003536736125161042e+02,2.482552424585070483e+01,-6.876547478437745366e-03,nan,1.780095697566442814e-01,nan,2.743607239501251627e+01,1.000000000000000000e+00																			6.360000000000000000e+02,6.631132416282729203e+00,2.395446205757813729e+01,-7.688319107602762520e-03,nan,2.086520492979172525e-01,nan,2.780005419283367729e+01,1.000000000000000000e+00																				1.390000000000000000e+03,4.553430202887703615e+01,2.304314700784235370e+01,-1.183124890119819153e-02,nan,7.499892753765791120e-02,nan,1.504566678844870253e+01,1.000000000000000000e+00
			5.800000000000000000e+02,7.545472422132125701e+01,1.330248698655636375e+01,-7.455787755783356216e-03,nan,2.243768891330872872e-01,nan,5.849703470540037031e+00,1.000000000000000000e+00																			6.380000000000000000e+02,7.336546229074785685e+01,5.998736103406095310e+00,-8.566804163401949002e-03,nan,1.162038068003327096e-01,nan,1.380108599969594252e+01,1.000000000000000000e+00																				1.391000000000000000e+03,9.817837273544256504e+00,1.616555077297504539e+01,-1.225441268846289358e-02,nan,6.898039661437349590e-02,nan,9.987307117528894551e+00,1.000000000000000000e+00
			5.800000000000000000e+02,4.044028680980255075e+01,2.424425950810017483e+01,-7.991991376695223998e-03,nan,2.316851555681326280e-01,nan,6.601379431386811270e+00,1.000000000000000000e+00																			6.380000000000000000e+02,3.820107359186100382e+01,2.643691198461912606e+01,-8.013783355738608727e-03,nan,1.496117375846119923e-01,nan,1.633015793193866472e+01,1.000000000000000000e+00																				1.395000000000000000e+03,3.969016408271631491e+01,9.178871304608785309e+00,-1.175476390859090878e-02,nan,8.892240339613888267e-02,nan,1.504566678844870253e+01,1.000000000000000000e+00
			5.840000000000000000e+02,7.144961916686271763e+01,1.756607282432236516e+01,-1.000349909155896777e-02,nan,1.204785481778106737e-01,nan,5.849703470540037031e+00,1.000000000000000000e+00																			6.390000000000000000e+02,3.150635667224112524e+01,1.154212016169609889e+01,-9.948686626209754177e-03,nan,1.728912630104797454e-01,nan,5.014942822664186117e+00,1.000000000000000000e+00																				1.413000000000000000e+03,5.399945378517102057e+01,2.215801536552052298e+01,-1.356647289528316834e-02,nan,1.442693598368471886e-01,nan,2.263165096820162603e+01,1.000000000000000000e+00
			5.850000000000000000e+02,3.286738784000706914e+01,2.325616937118971705e+01,-5.771082360916773325e-03,nan,3.479055863591390407e-01,nan,7.637088511035419636e+00,1.000000000000000000e+00																			6.410000000000000000e+02,1.004893590940064172e+02,1.124663730675819906e+01,-7.367004056211380950e-03,nan,1.575610456684356508e-01,nan,1.387132044679533749e+01,1.000000000000000000e+00																				1.415000000000000000e+03,7.166598273451067769e+01,8.012861409884502351e+00,-1.112006680337582210e-02,nan,7.276970986569641919e-02,nan,1.759219110313257062e+01,1.000000000000000000e+00
			5.860000000000000000e+02,6.129517113525428584e+01,2.357233466636775532e+01,-6.745825594648984132e-03,nan,1.293678786693762683e-01,nan,1.179779624090223145e+01,1.000000000000000000e+00																			6.420000000000000000e+02,1.753378038414887996e+01,7.973815422645573747e+00,-8.795204601616821508e-03,nan,2.335431156399908614e-01,nan,6.999194055571608786e+00,1.000000000000000000e+00																				1.420000000000000000e+03,5.407446446874712365e+01,7.859001361645723271e+00,-1.198314642910162237e-02,nan,6.238806055290013752e-02,nan,1.759219110313257062e+01,1.000000000000000000e+00
			5.890000000000000000e+02,4.263464280586464383e+01,1.973023623758865952e+01,-6.964798079170089230e-03,nan,1.172922516525870540e-01,nan,1.038419347039986640e+01,1.000000000000000000e+00																			6.420000000000000000e+02,8.674222825673446380e+01,9.394631723448876315e+00,-3.231463483918335482e-03,nan,4.842481970092841204e-01,nan,1.380108599969594252e+01,1.000000000000000000e+00																				1.425000000000000000e+03,1.402749904894606026e+01,1.193151556749767650e+01,-1.139508359370734053e-02,nan,8.275157724428816586e-02,nan,4.025350681979904266e+01,1.000000000000000000e+00
			5.890000000000000000e+02,9.146797347385378885e+01,1.756599903299786192e+01,-5.278398845176429828e-03,nan,2.231207801614534247e-01,nan,2.001835430712707620e+01,1.000000000000000000e+00																			6.450000000000000000e+02,1.126170027706478862e+02,2.363850780715097244e+01,-5.052356320925024437e-03,nan,2.134920032412164215e-01,nan,1.733892140953659222e+01,1.000000000000000000e+00																				1.430000000000000000e+03,9.657513621177250229e+01,1.811322045828366001e+01,-1.164480779312093706e-02,nan,8.218247450552562672e-02,nan,2.512366740696874601e+01,1.000000000000000000e+00
			5.900000000000000000e+02,1.208064902205123872e+02,2.230520666032652599e+01,-6.019583022196320528e-03,nan,1.811436123862567582e-01,nan,8.806911769275918900e+00,1.000000000000000000e+00																			6.450000000000000000e+02,1.261134295856619225e+01,1.294958945477080903e+01,-1.096697425134370192e-02,nan,1.954618468616510230e-01,nan,6.999194055571608786e+00,1.000000000000000000e+00																				1.433000000000000000e+03,7.231766564763060501e+01,2.465338756668181119e+01,-1.073675601253237973e-02,nan,9.090622514186441627e-02,nan,2.512366740696874601e+01,1.000000000000000000e+00
			5.920000000000000000e+02,1.179088503892792517e+02,1.398863414995532750e+01,-5.752540103455275160e-03,nan,2.085900964127486157e-01,nan,8.806911769275918900e+00,1.000000000000000000e+00																			6.480000000000000000e+02,9.376089950699135045e+01,1.655859932123452438e+01,-8.053846473351890592e-03,nan,1.783950193199236312e-01,nan,1.938645214412538209e+01,1.000000000000000000e+00																				1.437000000000000000e+03,1.382392466268622044e+01,9.442442654232289456e+00,-4.823583268158023775e-03,nan,1.970940501309752513e-01,nan,2.340395867539569252e+01,1.000000000000000000e+00
			5.930000000000000000e+02,4.807591597985615550e+01,6.367878425229169359e+00,-6.029208776753241898e-03,nan,1.879871410523487052e-01,nan,1.442775311888598999e+01,1.000000000000000000e+00																			6.520000000000000000e+02,3.220945498747191493e+01,1.730014852402409531e+01,-8.390651812832118292e-03,nan,1.303937953563740759e-01,nan,1.913247316620405414e+01,1.000000000000000000e+00																				1.441000000000000000e+03,7.726947086377060714e+01,1.675119866659882462e+01,-1.917201895381846072e-02,nan,6.093352878500180037e-02,nan,4.179887473965463585e+01,1.000000000000000000e+00
			5.950000000000000000e+02,6.899679885873028695e+01,2.180165581481914217e+01,-6.775882284666412403e-03,nan,1.262191384178303899e-01,nan,1.381232299818328890e+01,1.000000000000000000e+00																			6.520000000000000000e+02,7.721819725664555278e+01,2.666669157412120228e+01,-1.013871890976227215e-02,nan,1.126040327369918215e-01,nan,6.033445495867896469e+00,1.000000000000000000e+00																				1.441000000000000000e+03,3.693828439430928512e+01,5.772067213388211826e+00,-1.094963223434303017e-02,nan,1.336668594517920194e-01,nan,2.340395867539569252e+01,1.000000000000000000e+00
			5.990000000000000000e+02,6.018167681639156541e+01,1.116803507751535918e+01,-5.147761086142204311e-03,nan,3.653633988545837985e-01,nan,4.349767426128461345e+00,1.000000000000000000e+00																			6.540000000000000000e+02,9.925259151718455541e+01,9.399532832906597690e+00,-6.910451813676155713e-03,nan,3.800421110928221546e-01,nan,2.318377823197017307e+01,1.000000000000000000e+00																				1.444000000000000000e+03,1.550706167637306088e+01,1.991852757586677569e+01,-1.120692973824270224e-02,nan,8.735733893638408798e-02,nan,2.567916758722842374e+01,1.000000000000000000e+00
			5.990000000000000000e+02,1.154457357725617186e+02,2.094654780185243226e+01,-5.780634468745971498e-03,nan,1.470003365050074340e-01,nan,2.845883031554204834e+01,1.000000000000000000e+00																			6.560000000000000000e+02,1.417865738376241325e+01,2.369873174451767284e+01,-7.535008458229939393e-03,nan,2.193757673888719895e-01,nan,1.913247316620405414e+01,1.000000000000000000e+00																				1.449000000000000000e+03,5.035816662106341113e+01,6.743420910196311624e+00,-1.227887121133807574e-02,nan,1.088854762220798911e-01,nan,3.725832727750420759e+01,1.000000000000000000e+00
			6.000000000000000000e+02,5.821543970156030667e+01,7.288036589156340561e+00,-4.981020891912888229e-03,nan,4.753407611692829215e-01,nan,4.349767426128461345e+00,1.000000000000000000e+00																			6.560000000000000000e+02,7.915185331313941219e+01,2.095149789351918557e+01,-7.440056695064737984e-03,nan,1.887882962403322207e-01,nan,6.033445495867896469e+00,1.000000000000000000e+00																				1.455000000000000000e+03,1.102061928323314532e+02,1.341041264540578482e+01,-1.223516106914895006e-02,nan,7.700903074646092694e-02,nan,4.966757010576671405e+01,1.000000000000000000e+00
			6.030000000000000000e+02,8.728460336123610830e+01,2.505211039918319926e+01,-5.898740231759951047e-03,nan,2.483536690797930602e-01,nan,1.626288298430114310e+01,1.000000000000000000e+00																			6.580000000000000000e+02,7.186836667529182421e+01,1.644221405751951792e+01,-7.735888024259413714e-03,nan,1.752681424226281148e-01,nan,8.566377199103026641e+00,1.000000000000000000e+00																				1.458000000000000000e+03,6.108665617172658813e+01,6.052516311619477563e+00,-5.666699060137183296e-03,nan,1.923183778880437345e-01,nan,2.312351312463981756e+01,1.000000000000000000e+00
			6.050000000000000000e+02,1.030819022192162748e+02,1.035638538537166653e+01,-7.187562206674943423e-03,nan,2.965895766713796400e-01,nan,5.038247968847974434e+00,1.000000000000000000e+00																			6.600000000000000000e+02,3.897576869488194973e+01,1.774447677409690982e+01,-7.972571635597298229e-03,nan,1.256792784178170086e-01,nan,1.920200380027968379e+01,1.000000000000000000e+00																				1.462000000000000000e+03,4.192127320087384135e+01,1.899025007012360788e+01,-1.188705121014216499e-02,nan,5.477508698147959265e-02,nan,2.312351312463981756e+01,1.000000000000000000e+00
			6.060000000000000000e+02,5.569496728437670185e+01,1.746400531958749625e+01,-6.477875720753215917e-03,nan,1.941800945376157550e-01,nan,1.092986793065475482e+01,1.000000000000000000e+00																			6.610000000000000000e+02,1.114289914020672683e+02,2.308129066781711458e+01,-7.691888801955574020e-03,nan,1.466693486142393033e-01,nan,1.144296954908735486e+01,1.000000000000000000e+00																				1.468000000000000000e+03,4.889736691096685917e+01,1.294364363540458207e+01,-3.673872293896973933e-03,nan,3.044500391717662735e-01,nan,inf,1.000000000000000000e+00
			6.070000000000000000e+02,9.929536792052248018e+01,1.408749012931237488e+01,-6.775503507677921831e-03,nan,2.777693624581663023e-01,nan,5.315918039759583102e+00,1.000000000000000000e+00																			6.610000000000000000e+02,5.552522156293660771e+01,2.748267782531745240e+01,-6.502353432556150399e-03,nan,1.785586749695154962e-01,nan,1.920200380027968379e+01,1.000000000000000000e+00																				1.482000000000000000e+03,7.592722944522199668e+01,2.072303664014400582e+01,-1.169351830494280708e-02,nan,6.181276147746961325e-02,nan,inf,1.000000000000000000e+00
			6.080000000000000000e+02,6.523930368823667436e+01,1.213787580637543684e+01,-6.757626156523206806e-03,nan,1.386862642948426538e-01,nan,1.092986793065475482e+01,1.000000000000000000e+00																			6.620000000000000000e+02,7.944229930302321918e+01,8.961092337437076338e+00,-9.747997062940336535e-03,nan,1.109542557426296261e-01,nan,1.064573330682783237e+01,1.000000000000000000e+00																				1.493000000000000000e+03,5.930307245152758355e+01,2.545614766224947445e+01,-1.213050392102176835e-02,nan,1.206920306352036176e-01,nan,6.065947288187662600e+00,1.000000000000000000e+00
			6.090000000000000000e+02,1.062751464993807815e+02,1.425345268820304057e+01,-6.412570071488005868e-03,nan,2.121746325899991348e-01,nan,5.038247968847974434e+00,1.000000000000000000e+00																			6.660000000000000000e+02,1.012080275474347530e+02,1.793605500910952699e+01,-7.756286176510153105e-03,nan,1.396555770801642948e-01,nan,1.144296954908735486e+01,1.000000000000000000e+00																				1.494000000000000000e+03,2.701773261655534597e+01,1.406458508657998863e+01,-1.174059613112198551e-02,nan,1.270781593214617144e-01,nan,1.645979787502372105e+01,1.000000000000000000e+00
			6.110000000000000000e+02,8.748204052921691698e+01,2.562875931197352486e+01,-6.226200197529873845e-03,nan,1.568682932231182381e-01,nan,1.651531405698402821e+01,1.000000000000000000e+00																			6.670000000000000000e+02,1.972392368015571407e+01,1.843869576952727840e+01,-9.406841876415099335e-03,nan,1.264361983274215895e-01,nan,6.046577010052764933e+01,1.000000000000000000e+00																				1.495000000000000000e+03,1.011002907690396881e+02,1.799254706329629983e+01,-3.148664665087437184e-03,nan,2.970119803422619498e-01,nan,4.245836540638915579e+01,1.000000000000000000e+00
			6.120000000000000000e+02,6.619550824666431765e+01,2.352192613372166718e+01,-5.392735761304079736e-03,nan,4.344220834329715064e-01,nan,4.743201586109966783e+00,1.000000000000000000e+00																			6.710000000000000000e+02,9.311009509649476001e+01,5.689153404816952531e+00,-8.297350306241329382e-03,nan,2.645749954127937231e-01,nan,9.708553370861787712e+00,1.000000000000000000e+00																				1.497000000000000000e+03,5.323715667581257094e+01,2.543659504086532408e+01,-1.956300455074654401e-02,nan,7.884582221819647074e-02,nan,6.065947288187662600e+00,1.000000000000000000e+00
			6.140000000000000000e+02,2.906233637266928227e+01,1.698723759503721098e+01,-5.977269861797540780e-03,nan,1.883860409405138103e-01,nan,3.414584933735971362e+01,1.000000000000000000e+00																			6.710000000000000000e+02,1.181544007521515027e+02,6.130112900994451053e+00,-7.261463033710101669e-03,nan,3.271894442768832345e-01,nan,6.432581767974263620e+00,1.000000000000000000e+00																				1.498000000000000000e+03,1.084903560343293982e+01,1.714649731512933428e+01,-1.187533530656247407e-02,nan,7.480185396642113904e-02,nan,1.645979787502372105e+01,1.000000000000000000e+00
			6.160000000000000000e+02,6.204605540591216339e+01,2.581975171649551726e+01,-7.749599571979814451e-03,nan,1.677960284245613165e-01,nan,4.743201586109966783e+00,1.000000000000000000e+00																			6.710000000000000000e+02,1.158394336631346135e+02,1.213169898955833759e+01,-8.163590880069928474e-03,nan,2.713639563660471543e-01,nan,6.432581767974263620e+00,1.000000000000000000e+00																				1.517000000000000000e+03,9.496730392526998799e+01,1.401597639001951912e+01,-1.101165140179544491e-02,nan,9.014807650151390739e-02,nan,inf,1.000000000000000000e+00
			6.170000000000000000e+02,1.167041415362598400e+02,2.597684030338366057e+01,-9.061501128384222975e-03,nan,9.121450048252488507e-02,nan,5.056825724071617856e+01,1.000000000000000000e+00																			6.740000000000000000e+02,9.078818208744993967e+01,1.749642567834742835e+01,-7.889050232335003549e-03,nan,1.459709495455491224e-01,nan,4.377187066820146910e+00,1.000000000000000000e+00																				1.525000000000000000e+03,5.605652927668453600e+01,6.262693326528664173e+00,-1.061967487768588313e-02,nan,7.506171935888350522e-02,nan,1.386534694414820734e+01,1.000000000000000000e+00
			6.210000000000000000e+02,1.526648868303864681e+01,1.306748651271077222e+01,-6.952753421683771987e-03,nan,1.289787257282943855e-01,nan,1.605067856212507138e+01,1.000000000000000000e+00																			6.750000000000000000e+02,6.418067732953517179e+01,1.857253867691639115e+01,-7.498641514481276492e-03,nan,1.592370553320239246e-01,nan,1.019976911817858678e+01,1.000000000000000000e+00																				1.527000000000000000e+03,5.266052651926964501e+01,2.550599947503613052e+01,-1.225202504330788998e-02,nan,5.294132214248892243e-02,nan,1.954066698589264561e+01,1.000000000000000000e+00
			6.220000000000000000e+02,2.958026542830847205e+01,2.032972291696216161e+01,-6.587207942289431684e-03,nan,2.230578353246284173e-01,nan,5.722937189515342915e+00,1.000000000000000000e+00																			6.760000000000000000e+02,1.026599089879109954e+02,7.437599341694977717e+00,-7.843480321779523062e-03,nan,1.825188080955139069e-01,nan,9.708553370861787712e+00,1.000000000000000000e+00																				1.528000000000000000e+03,7.368596205566395163e+00,1.379190837337867315e+01,-7.991489313268367034e-03,nan,1.047399463513315476e-01,nan,2.258344545282607285e+01,1.000000000000000000e+00
			6.230000000000000000e+02,6.978836912451772889e+01,1.799380991838088306e+01,-7.654002881078574710e-03,nan,1.195601444413372239e-01,nan,1.281400079593629471e+01,1.000000000000000000e+00																			6.760000000000000000e+02,5.585791356446421219e+00,2.646506692577738917e+01,-7.255603922925862696e-03,nan,2.836242343119439457e-01,nan,5.912404472258593557e+01,1.000000000000000000e+00																				1.529000000000000000e+03,6.938437865013078465e+01,1.008581730572793589e+01,-1.250804684885081612e-02,nan,6.779925476294668130e-02,nan,1.386534694414820734e+01,1.000000000000000000e+00
			6.250000000000000000e+02,8.259728511152326291e+01,1.763285613174046063e+01,-6.336062265055618023e-03,nan,1.494759070624191999e-01,nan,1.281400079593629471e+01,1.000000000000000000e+00																			6.790000000000000000e+02,8.668427541340639664e+01,1.901883056164176011e+01,-9.422825640942451147e-03,nan,1.065270817992608476e-01,nan,4.377187066820146910e+00,1.000000000000000000e+00																				1.530000000000000000e+03,2.851443480817885501e+01,5.863130515913163698e+00,-1.085006142086279365e-02,nan,9.806242444768786815e-02,nan,2.258344545282607285e+01,1.000000000000000000e+00
			6.250000000000000000e+02,3.898129589699577480e+01,1.885084228460305411e+01,-6.224773382350505709e-03,nan,1.903849184398689331e-01,nan,9.516641308673658983e+00,1.000000000000000000e+00																			6.790000000000000000e+02,7.365542345876239949e+01,2.234937278114221115e+01,-7.910421627308216602e-03,nan,1.430633569654505832e-01,nan,9.887977602474672167e+00,1.000000000000000000e+00																				1.536000000000000000e+03,3.028975190308679188e+01,1.260620184540764477e+01,-1.148563599654650429e-02,nan,8.055475041782744761e-02,nan,1.566980566814276088e+01,1.000000000000000000e+00
			6.260000000000000000e+02,2.735700477562234667e+01,2.560315843333622965e+01,-6.250178904104172935e-03,nan,1.783633862790485747e-01,nan,5.722937189515342915e+00,1.000000000000000000e+00																			6.820000000000000000e+02,6.382097720143288910e+01,2.132186712240433479e+01,-1.086394123641980930e-02,nan,1.152053301457798273e-01,nan,9.887977602474672167e+00,1.000000000000000000e+00																				1.536000000000000000e+03,1.111412660129432339e+02,1.799701340456665477e+01,-1.128258587078682061e-02,nan,8.955938606905389232e-02,nan,8.103103222298649655e+01,1.000000000000000000e+00
			6.270000000000000000e+02,1.254272611081992572e+01,1.339028241025290988e+01,-6.460396880925051849e-03,nan,1.521388813277628760e-01,nan,1.839656436786839677e+01,1.000000000000000000e+00																			6.840000000000000000e+02,1.374921529790093899e+01,2.490992508266567640e+01,-8.743734653308589053e-03,nan,2.013098111157769488e-01,nan,1.103452773986770552e+01,1.000000000000000000e+00																				1.540000000000000000e+03,1.474487988616065337e+01,1.063141991953692589e+01,-1.362987762771556907e-02,nan,6.669179232316879702e-02,nan,1.566980566814276088e+01,1.000000000000000000e+00
			6.280000000000000000e+02,5.111036833882072017e+01,1.461042134941330417e+01,-5.970802161868898374e-03,nan,1.946283673233482059e-01,nan,1.199342121854653875e+01,1.000000000000000000e+00																			6.860000000000000000e+02,5.331257335617048199e+01,8.167108806572283441e+00,-9.939928219481881239e-03,nan,1.402851254117792879e-01,nan,8.868019975181915981e+00,1.000000000000000000e+00																				1.543000000000000000e+03,3.886835767587521673e+01,1.130319640986028951e+01,-1.275390342236573660e-02,nan,7.169375887135576164e-02,nan,2.413282959629481539e+01,1.000000000000000000e+00
			6.290000000000000000e+02,5.534426149024795905e+01,2.583166465431405356e+01,-6.775083762924067991e-03,nan,1.669223593170604536e-01,nan,1.199342121854653875e+01,1.000000000000000000e+00																			6.870000000000000000e+02,1.425409015786832789e+01,1.388695344078603355e+01,-8.064737759341775863e-03,nan,2.207132698191512921e-01,nan,1.103452773986770552e+01,1.000000000000000000e+00																				1.549000000000000000e+03,6.517934425522196307e+01,2.368124703880367221e+01,-1.183197395892136849e-02,nan,2.924688591554280848e-01,nan,2.598864446478249945e+01,1.000000000000000000e+00
			6.290000000000000000e+02,6.851984868433812892e+01,8.422027108752004665e+00,-6.831691663093100372e-03,nan,1.358536307801736509e-01,nan,1.682300768745486153e+01,1.000000000000000000e+00																			6.880000000000000000e+02,1.005397156670394452e+02,1.851300887305457366e+01,-8.195014338633843654e-03,nan,1.467787424245393657e-01,nan,4.834708490733135733e+01,1.000000000000000000e+00																				1.550000000000000000e+03,1.131488797939457243e+02,1.143765322350457225e+01,-1.123987008432756306e-02,nan,8.270940478950905561e-02,nan,4.950739267336659566e+01,1.000000000000000000e+00
			6.300000000000000000e+02,1.147288502943612514e+02,6.826403696447900238e+00,-7.388020170607142480e-03,nan,2.982259262924097376e-01,nan,2.514408263703370849e+01,1.000000000000000000e+00																			6.900000000000000000e+02,4.253075681830684118e+01,1.424181948774989159e+01,-1.034339297865901654e-02,nan,2.450004710936622976e-01,nan,6.905936392204543139e+00,1.000000000000000000e+00																				1.552000000000000000e+03,4.021251132295289210e+01,1.646550768312883761e+01,-3.660145987956771145e-03,nan,2.427650904221142492e-01,nan,2.598864446478249945e+01,1.000000000000000000e+00
			6.330000000000000000e+02,8.477226332331045455e+01,2.156128424974330215e+01,-6.503219574258650368e-03,nan,1.721651146289608914e-01,nan,1.107778610696169252e+01,1.000000000000000000e+00																			6.900000000000000000e+02,4.920246533405715184e+01,1.602514865928269927e+01,-9.944439785252107492e-03,nan,2.275295185306064338e-01,nan,6.905936392204543139e+00,1.000000000000000000e+00																				1.561000000000000000e+03,7.382590682433108675e+00,2.495616542521302961e+01,-1.275884518574911357e-02,nan,6.981461501275709747e-02,nan,2.014194939658209904e+01,1.000000000000000000e+00
			6.340000000000000000e+02,1.889830360685815691e+01,1.014627133920543400e+01,-6.443835520024523630e-03,nan,1.366613623328557514e-01,nan,3.967794613494349676e+01,1.000000000000000000e+00																			6.940000000000000000e+02,9.958749754386998632e+01,2.358331167697468089e+01,-8.196494801552399456e-03,nan,1.522886681853052870e-01,nan,7.253273826079385422e+00,1.000000000000000000e+00																				1.562000000000000000e+03,1.718646781325359996e+01,7.361219596985856484e+00,-1.131305802972460556e-02,nan,8.632595165836420836e-02,nan,2.014194939658209904e+01,1.000000000000000000e+00
			6.340000000000000000e+02,9.571585926942144340e+01,2.328031095106490866e+01,-5.878667884077070846e-03,nan,1.815004848521035719e-01,nan,1.107778610696169252e+01,1.000000000000000000e+00																			6.940000000000000000e+02,1.652217056231360459e+01,1.369344565518620982e+01,-6.595163517084990518e-03,nan,1.601379471617075945e-01,nan,2.601436666335893833e+01,1.000000000000000000e+00																				1.568000000000000000e+03,4.337595149337289513e+01,5.791164782417946633e+00,-1.069370428667823329e-02,nan,9.008184299257304684e-02,nan,2.724509319069906610e+01,1.000000000000000000e+00
			6.370000000000000000e+02,9.012546356257851699e+01,8.045513975435202525e+00,-6.659679370160135996e-03,nan,1.758454430722142803e-01,nan,1.453728994378147732e+01,1.000000000000000000e+00																			6.970000000000000000e+02,9.530145277043231999e+01,8.101821638254419256e+00,-7.666785450946038069e-03,nan,1.786314146398788605e-01,nan,1.604900521542564107e+01,1.000000000000000000e+00																				1.569000000000000000e+03,6.415598752651125380e+01,2.341175516501716558e+01,-1.292389240680675427e-02,nan,6.880133096330132148e-02,nan,1.461371631603291199e+01,1.000000000000000000e+00
			6.410000000000000000e+02,6.778919898773578723e+01,1.439447636393446039e+01,-6.651299874719408291e-03,nan,2.160116476197483371e-01,nan,1.436764845157936143e+01,1.000000000000000000e+00																			6.970000000000000000e+02,1.162597492870287539e+02,1.421117864182248169e+01,3.345974545899233193e-03,nan,3.501366563245299490e-01,nan,1.912592104490269307e+01,1.000000000000000000e+00																				1.570000000000000000e+03,7.875410883471826651e+01,2.273680417690104250e+01,-1.277836315217178477e-02,nan,1.724966069075624109e-01,nan,7.154560905579483432e+00,1.000000000000000000e+00
			6.410000000000000000e+02,1.129475591966075143e+01,2.256295597118542773e+01,-5.506469854380324248e-03,nan,3.664350304609487186e-01,nan,2.386203942279353996e+01,1.000000000000000000e+00																			6.990000000000000000e+02,9.234010113940540521e+01,2.387524754774452163e+01,-8.653154937806988023e-03,nan,1.614842376435655646e-01,nan,7.253273826079385422e+00,1.000000000000000000e+00																				1.570000000000000000e+03,8.589055040761482473e+01,2.324566901974245781e+01,-1.165711061640994223e-02,nan,1.696048225791283448e-01,nan,7.154560905579483432e+00,1.000000000000000000e+00
[truncated: 2,543 more rows]

## Sheet: S3A
Saxs data			Sample description: chromixs dimer															Sample description: chromixs tetramer
			Sample: chromixs c= unknown mg/ml Code: chromixs													tetramer		Sample: chromixs c= unknown mg/ml Code: chromixs
[truncated: 1,007 more rows]

[truncated: 5 more sheets: S10B, S11, S12A, S12B, S12C]
